# Supplementary material for: Proteomic profiling analysis reveals that glutathione system plays important roles responding to osmotic stress in wheat (Triticum aestivum L.) roots
Source: PeerJ. 2016 Aug 17;4:e2334. doi: 10.7717/peerj.2334 (PMC4991857; doi:10.7717/peerj.2334)
Supplement: File S1 [file peerj-04-2334-s001.zip]

Archive with 1 entries (1 files):
- Supplementary file 1. The protein database for iTRAQ analysis.txt
