# Supplementary material for: Proteomic profiling analysis reveals that glutathione system plays important roles responding to osmotic stress in wheat (Triticum aestivum L.) roots
Source: PeerJ. 2016 Aug 17;4:e2334. doi: 10.7717/peerj.2334 (PMC4991857; doi:10.7717/peerj.2334)
Supplement: File S2 [file peerj-04-2334-s002.xls]

## Sheet: Expressed proteins
Accession	Score	Coverage	Unique Peptides	Peptides	PSMs	AAs	MW [kDa]	calc. pI	10%-1/CK	10%-1/CK Count	10%-1/CK Variability [%]	10%-2/CK	10%-2/CK Count	10%-2/CK Variability [%]	10%-3/CK	10%-3/CK Count	10%-3/CK Variability [%]	Average(10%/CK)	P-value(10%/CK)	15%-1/CK	15%-1/CK Count	15%-1/CK Variability [%]	15%-2/CK	15%-2/CK Count	15%-2/CK Variability [%]	15%-3/CK	15%-3/CK Count	15%-3/CK Variability [%]	Average(15%/CK)	P-value(15%/CK)
Traes_5DS_1BD5492E6	4206.52	41.91	4	23	140	766	84.6093	6.03662	1.08957	11	11.7804	1.01348	11	11.0328	1.01932	11	16.8425	1.04079	0.237152	1.00137	11	8.16328	1.05532	11	12.9279	0.99808	11	10.9605	1.01826	0.428874
Traes_5BS_E431D5D9D	4193.71	41.91	4	23	143	766	84.6783	6.11279	1.01522	13	12.999	1.04523	13	14.3524	1.00385	13	6.61097	1.02143	0.224588	0.992841	13	20.2445	1.05627	13	10.6936	1.04257	13	16.3632	1.03056	0.253639
Traes_XX_6747D1695	3947.5	72	17	23	142	525	56.0392	5.40186	0.986917	86	12.097	0.972527	87	13.8632	0.986021	86	13.9303	0.981822	0.0597409	1.00088	87	13.7503	1.00644	86	19.2872	0.986895	87	14.7182	0.998071	0.771676
Traes_4DS_D97A96AE5	3843.46	35.46	1	19	123	767	84.3643	6.45557	0.993062	2	17.347	1.03615	2	36.8347	1.10333	2	16.4092	1.04418	0.30236	1.04488	2	25.998	1.08681	2	31.6522	1.04858	2	30.1401	1.06009	0.046314
Traes_5AS_116663495	2988.74	56.09	1	14	108	435	46.8036	5.5415	1.1477	2	11.8921	1.03887	2	25.6737	1.08714	2	7.81047	1.09123	0.101309	1.09325	2	11.3345	1.15608	2	6.79242	0.99944	2	0.219671	1.08293	0.210036
Traes_5BS_FF89E832D	2831.48	51.23	3	13	107	447	48.1664	5.68115	1.0028	12	10.9525	0.992754	12	17.6873	0.968946	12	6.75404	0.988166	0.359678	1.02248	12	11.5377	1.01984	12	9.32758	0.976157	12	7.25526	1.00616	0.721533
Traes_3B_9C144DF1F	2610.95	33.7	1	11	85	359	38.9811	7.21045	1.02602	4	3.99994	0.992181	4	15.01	0.991581	4	1.39251	1.00326	0.801517	1.02766	4	5.5575	0.934746	4	4.74472	1.03352	4	5.48881	0.998641	0.969975
Traes_3AL_E9A97403A	2472.78	33.33	1	11	84	363	39.2752	6.02393	1.01933	3	6.86832	1.00384	3	2.84707	1.05673	3	2.99739	1.02663	0.231867	0.97245	3	5.53263	1.02381	3	6.54782	1.01533	3	8.5716	1.00387	0.830549
Traes_2DS_2CCCA54C1	2356.81	56.83	3	13	81	315	32.6281	8.06006	0.910955	18	13.5136	1.06103	18	11.1912	0.956322	18	14.0339	0.976102	0.644548	0.822482	18	13.0359	0.700838	18	21.6076	0.826431	18	12.5663	0.78325	0.0343184
Traes_6AL_174253A75	2316.28	53.55	9	11	79	338	36.6807	7.48877	1.06855	54	14.0035	1.08494	55	17.3485	1.06032	55	13.6838	1.07127	0.0101551	1.03784	55	11.0011	1.10445	55	21.8337	1.06145	55	11.5387	1.06792	0.0734628
Traes_7DL_961822B36	2258.23	34.62	4	7	69	338	36.6148	7.18115	0.996724	38	11.8074	1.05473	38	17.5348	1.03191	38	10.8779	1.02779	0.241291	1.04714	38	12.5659	1.10149	38	15.4843	1.08002	38	14.1585	1.07622	0.0404179
Traes_XX_063B9ADE6	2176.29	38.83	5	10	74	273	29.3822	5.38916	0.995855	29	10.0553	1.06174	29	14.9046	1.01949	29	11.2907	1.02569	0.313984	1.03862	29	9.93236	1.12507	29	14.9826	1.00539	29	10.4525	1.05636	0.254852
Traes_2BL_A6E213603	2081.99	37.65	2	17	75	648	71.2031	5.18604	0.971619	10	11.2242	1.11446	10	6.31493	0.93987	10	8.70071	1.00865	0.886803	0.906488	10	10.1649	0.965809	10	9.55151	0.999723	10	7.98437	0.95734	0.257893
Traes_2AS_EE549925C	2047.41	64.37	3	13	74	261	27.4155	7.95752	1.0045	11	15.8266	1.16702	11	13.6828	0.911137	11	10.7371	1.02755	0.747837	0.848675	11	9.6849	0.843433	11	21.4941	0.842276	11	16.8341	0.844794	0.000160849
Traes_3B_7D9355787	2011.94	82.82	1	7	58	163	17.454	5.31299	0.907031	2	0.893566	0.88374	2	4.178	0.78439	2	7.11761	0.858387	0.0638364	0.909776	2	9.54957	0.798181	2	3.04816	0.986659	2	4.51825	0.898206	0.203898
Traes_3AL_238C46A6F	1992.74	82.82	1	7	58	163	17.427	5.31299	0.971938	2	5.21563	1.16119	2	9.28347	1.05201	2	15.5908	1.06172	0.377391	0.910035	2	20.7178	0.993816	2	8.17172	0.939704	2	7.40972	0.947852	0.167358
Traes_2BS_FF5A68083	1974.98	48.11	2	11	70	318	32.8041	7.23975	0.867834	9	12.0332	0.955446	9	16.8567	0.895081	9	12.248	0.90612	0.0683324	0.945141	9	13.3565	0.849543	9	17.744	0.929806	9	15.218	0.908163	0.0902943
Traes_3DL_0BC441A27	1926.12	52.24	1	5	56	134	14.7857	7.43018	1.02806	7	8.82755	1.09926	7	9.06522	0.928242	7	7.18249	1.01852	0.744685	0.922046	7	11.287	1.1081	7	10.6659	1.09621	7	11.6876	1.04212	0.556185
Traes_6DS_CDB16CE3F	1894.37	41.79	7	13	66	402	42.2066	5.69385	1.04366	35	9.64436	1.10284	35	14.1674	1.06669	35	7.05686	1.07106	0.0540222	0.938358	35	11.7828	1.07969	35	9.5232	1.02815	35	8.57259	1.0154	0.745022
Traes_5BS_DFCC9863A	1873.05	37.65	2	17	74	648	71.1451	5.18604	0.994853	8	7.70072	1.00365	8	7.34971	0.995885	8	8.27816	0.998131	0.57028	1.01688	8	9.92788	1.01004	8	11.2882	0.969009	8	6.40829	0.998643	0.935943
Traes_6DL_1AEA7B869	1833.04	27.23	7	16	74	705	75.6819	6.27783	0.904727	25	13.8872	0.835893	25	13.4976	0.919792	25	8.96486	0.886804	0.0483074	0.962732	25	12.5219	1.0099	25	17.0396	1.04585	25	20.2061	1.00616	0.821887
Traes_5BL_88E594FCF	1769.94	34.36	1	17	69	649	71.0233	5.16064	0.999594	5	5.21158	1.1381	5	3.72213	1.09069	5	8.55374	1.07613	0.201907	0.987111	5	4.62946	1.04736	5	9.58587	1.02434	5	13.883	1.0196	0.380232
Traes_1AS_A8AD3BE99	1688.36	49.21	3	14	70	378	41.8109	5.40186	0.979708	10	4.43531	0.966108	10	8.85996	1.05421	10	14.3069	1.00001	0.999811	0.992909	10	8.71074	1.08763	10	10.5922	1.00555	10	7.07148	1.02869	0.435802
Traes_4DL_DBA53B48C	1668.28	37.71	22	23	72	814	90.251	5.2876	1.00298	69	11.9935	1.00106	70	15.816	1.02777	70	13.779	1.0106	0.342946	1.02494	70	13.3258	1.02398	70	20.0144	1.0047	70	13.268	1.01787	0.113403
Traes_5DS_6429161E7	1650.83	53.67	1	11	68	354	38.5605	5.93506	1.03731	12	5.9094	1.02123	12	11.0542	0.996335	12	11.6748	1.01829	0.264653	0.992454	12	11.8573	0.988677	12	8.02899	1.05564	12	9.00538	1.01226	0.629354
Traes_6DS_A593093E1	1650.48	36.91	17	18	60	661	72.7233	5.16064	1.02361	57	9.03964	0.97365	57	9.19642	0.975712	57	12.1064	0.990991	0.636405	0.968626	57	17.4805	0.921002	57	12.6667	0.949557	57	12.8814	0.946395	0.0606459
Traes_7DL_D4B6FF473	1638.7	38.7	19	19	55	677	74.2833	5.46533	0.969838	53	12.5803	1.01492	53	11.9427	0.989044	53	11.7106	0.991269	0.572698	0.989886	53	10.4264	0.986734	53	11.1444	1.02508	53	13.3673	1.00057	0.967391
Traes_7AL_B89A5FB9A	1608.82	54.19	16	16	55	489	54.0686	5.24951	1.01426	52	10.5897	1.00569	52	14.8632	0.951841	52	11.6198	0.990595	0.677718	1.01531	52	9.21988	1.02762	52	14.672	0.971672	52	14.3635	1.00487	0.801261
Traes_1AL_5D3EECC71	1603.15	52.38	1	14	68	378	41.745	5.49072	0.995266	1		1.02932	1		1.05234	1		1.02564	0.261973	1.06282	1		0.885103	1		0.89888	1		0.948934	0.465401
Traes_4AS_B978C93FA	1592.02	34.2	4	15	61	652	71.3441	5.21143	0.958232	11	15.4926	1.00009	11	11.7954	0.993408	11	6.0356	0.983911	0.340994	1.06172	11	10.6231	1.10907	11	5.41902	1.10561	11	15.5481	1.09213	0.0262864
Traes_XX_8EBDA09BB	1580.54	40.33	14	14	50	486	50.8695	7.15186	1.04399	50	9.56789	1.07273	50	12.0688	1.06236	50	10.9853	1.05969	0.0192394	0.980001	50	8.96964	1.04675	50	13.0805	1.00307	50	9.57775	1.00994	0.661999
Traes_4AS_8B4BD912B	1549.97	33.33	1	7	48	348	38.7208	6.72705	0.932213	6	11.0137	1.0979	6	3.21784	1.08063	6	4.59761	1.03691	0.555404	0.877074	6	3.73327	1.08787	6	4.8159	1.04065	6	5.93337	1.00186	0.979371
Traes_5BL_4BD0ED173	1528.6	46.83	1	12	65	378	41.7389	5.49072	1.00223	4	10.559	0.976706	4	0.652595	0.96874	4	2.88731	0.98256	0.226418	0.975046	4	6.76088	1.00788	4	9.38741	1.05313	4	13.8469	1.01202	0.64852
Traes_7AL_A761447C9	1520.53	33.57	10	11	48	414	46.9389	5.47803	0.93438	41	10.0056	0.972171	46	10.9109	1.02779	46	12.0477	0.978115	0.504533	0.974341	46	14.5205	0.988841	46	10.9646	1.00928	46	11.2133	0.990821	0.460731
Traes_5BL_0F3A986F9	1496.06	31.53	9	17	60	701	80.5198	5.03369	1.01697	34	7.45632	1.10721	34	8.34051	1.04827	34	6.95749	1.05748	0.161859	0.98918	34	8.30573	1.10769	34	18.4545	1.04571	34	9.60065	1.04752	0.299356
Traes_3AL_85A7AF612	1485.45	50	1	6	46	132	14.3524	8.93896	1.07541	1		1.02542	1		0.943689	1		1.01484	0.736348	0.861978	1		1.1563	1		1.03683	1		1.01837	0.849741
Traes_4AL_CF0AB0643	1472.86	34.31	1	14	41	580	60.7294	5.38916	0.996584	1		1.05803	1		1.08789	1		1.0475	0.219223	0.916505	1		1.20727	1		0.983443	1		1.03574	0.723738
Traes_7AL_420BAE2D2	1453.24	28.08	2	17	55	844	93.8686	6.16357	1.05144	7	10.6879	1.02305	7	16.4867	1.09737	7	13.4538	1.05728	0.118082	1.00885	7	10.6587	1.00739	7	6.30866	1.0563	7	13.5844	1.02418	0.271273
Traes_4BS_E159CEEDF	1445.29	52.65	6	15	61	378	41.8999	5.49072	0.934917	24	6.67783	0.952478	24	9.93148	0.974835	24	9.65396	0.954077	0.0578328	0.967762	24	11.0535	0.992459	24	15.168	0.990906	24	9.57764	0.983709	0.178177
Traes_5BL_FF6260428	1425.93	34.19	1	14	41	582	61.0036	5.38916	0.970771	1		1.05487	1		0.779775	1		0.93514	0.509068	0.791379	1		1.01618	1		0.782793	1		0.863449	0.215811
Traes_6DL_F980A7D9A	1422.24	38.74	3	8	56	364	39.387	5.70654	1.03208	21	19.875	0.987977	21	9.95053	0.959007	21	10.9656	0.993022	0.773773	0.991823	21	18.6667	0.958295	21	11.4775	0.894865	21	5.37877	0.948328	0.210768
Traes_1AL_E8C262A2A	1411.3	39.59	3	14	53	437	49.2162	4.81787	0.947801	11	5.18831	0.897476	11	12.5545	0.991893	11	3.55402	0.945724	0.184881	0.992678	11	11.1527	0.968677	11	14.4206	0.944834	11	15.1632	0.96873	0.151858
Traes_5DL_24E161E8F	1405.75	38.79	3	14	52	446	50.0487	4.86865	0.96118	6	14.1435	1.05962	6	9.6385	0.914311	6	5.90692	0.97837	0.663625	1.00246	6	17.749	0.995464	6	15.6678	1.03419	6	12.9421	1.01071	0.463704
Traes_5DS_EDA1C856E	1391.1	51.92	1	3	37	104	10.8584	4.66553	1.05242	3	6.32557	1.22225	3	9.93523	1.02598	3	6.59843	1.10022	0.244718	0.920383	3	2.57028	1.11217	3	28.0511	0.958424	3	17.0259	0.996993	0.963761
Traes_6AS_925BA6027	1366.4	51.88	1	12	52	239	27.1004	8.1333	1.07482	1		1.1224	1		1.00917	1		1.0688	0.171054	1.14286	1		1.0316	1		0.897576	1		1.02401	0.767115
Traes_XX_32DA49207	1339.57	47.26	17	17	62	474	51.7422	5.33838	1.00105	60	12.4127	1.05348	60	13.2183	1.00593	60	9.67181	1.02015	0.351427	0.956483	60	11.0995	1.04288	60	16.27	1.02687	58	11.388	1.00874	0.773069
Traes_XX_B58E30BDA	1333.92	32.78	9	18	46	851	92.6923	5.05908	1.09069	27	12.4897	0.912318	27	14.8031	0.945755	27	11.8991	0.982923	0.784593	1.03522	27	6.43551	1.09603	27	13.6912	1.04624	27	15.7296	1.05916	0.0870911
Traes_3AL_6D1917532	1331.73	35.01	1	13	51	437	49.1252	4.77979	0.927463	3	8.17527	0.967195	3	0.666968	0.882307	3	12.4985	0.925655	0.0937442	0.931631	3	10.5116	0.892343	3	3.92962	1.02268	3	8.05998	0.948886	0.316524
Traes_XX_B7AF82F34	1321.36	20	1	6	47	535	57.7352	6.771	1.22895	1		1.36319	1		1.3647	1		1.31895	0.0193325	1.15855	1		1.06416	1		0.977444	1		1.06672	0.330175
Traes_6DS_08F52DEBD	1318.69	48.54	2	11	49	239	27.1614	8.11865	1.00907	6	5.80138	1.02885	6	9.94662	0.935673	6	15.108	0.991197	0.785505	0.935521	6	5.2805	0.955459	6	16.5179	0.897268	6	15.8685	0.929416	0.0538279
Traes_4DL_65CDCF95A	1316.3	33.33	1	7	43	348	38.7598	6.771	0.918633	2	11.6125	1.11124	2	8.17128	0.968597	2	8.92893	0.999491	0.993759	0.802599	2	16.1525	0.967555	2	11.4426	1.07252	2	17.7704	0.947557	0.573121
Traes_XX_65C1FADDC	1263.36	31.25	4	8	49	368	39.8415	5.5542	0.951866	20	12.7058	1.0274	20	12.4679	0.974381	20	12.3712	0.984548	0.561424	0.9843	20	13.0981	0.973393	17	11.1069	1.0359	20	11.9066	0.997864	0.921898
Traes_XX_F9A9ECD22	1258.2	31.84	4	7	43	223	24.9298	6.96143	1.12112	34	15.849	1.08479	34	16.8168	1.1534	35	10.8264	1.11977	0.0263043	1.14647	34	18.8325	1.11613	35	21.5664	1.18885	35	19.4701	1.15048	0.01908
Traes_XX_64F9FA20D	1253.93	42.86	2	8	52	329	35.3058	5.5415	0.909116	8	15.2346	0.974538	8	15.028	0.843868	8	5.85281	0.909174	0.13773	0.809631	8	12.8917	0.817927	8	12.1881	0.890187	8	10.6684	0.839248	0.0244014
Traes_6BS_9F156F52A	1252.04	44.78	1	10	48	230	26.3079	5.70654	0.955373	3	6.82091	0.996316	3	6.98254	0.935256	3	9.5427	0.962315	0.170832	0.981211	3	0.246504	0.893576	3	5.61942	0.938634	3	6.32948	0.937807	0.133218
Traes_5DL_FC9E6D3F7	1241.08	27.84	1	16	50	844	93.9786	6.16357	0.999616	2	0.211418	0.928371	2	2.22198	0.998538	2	0.854105	0.975508	0.407901	1.00141	2	3.29364	0.865449	2	4.30774	0.979819	2	3.87535	0.948894	0.349429
Traes_7AS_7D66EF3D3	1229.17	46.25	14	15	43	480	52.6047	5.84619	1.02964	37	14.5507	1.00961	38	10.4638	0.994268	38	13.1495	1.01117	0.389241	1.03758	38	11.5447	1.00466	38	9.25424	1.03662	38	12.2364	1.02628	0.135737
Traes_6DL_D3A3D1384	1216.23	24.56	12	15	48	904	98.5127	5.94775	1.01004	40	11.5263	0.958785	40	8.65758	0.9833	38	12.1726	0.984041	0.393652	0.96766	40	8.22254	1.04022	40	16.0857	1.02224	40	11.9967	1.01004	0.690572
Traes_4AS_C839DCF3A	1196.83	42.41	11	11	42	349	39.058	7.56201	0.971408	41	10.544	1.01417	41	12.5498	0.995545	41	11.7563	0.993708	0.66178	0.923711	41	9.63733	0.963963	41	11.7858	1.02997	41	11.6897	0.972547	0.468915
Traes_3B_F7B798D01	1192.12	42.37	1	10	38	380	41.2282	5.17334	1.11801	2	71.3214	1.10354	2	25.1011	1.16482	2	5.62579	1.12879	0.0200023	1.06972	2	46.1218	1.13674	2	18.9826	1.1299	2	18.7274	1.11212	0.0342258
Traes_3B_70AFEB672	1188.39	30.66	14	16	44	685	73.3638	5.87158	0.975938	29	7.64742	1.03426	29	9.53988	0.964695	29	13.7814	0.99163	0.735286	0.984488	29	11.9423	1.02664	29	8.43458	0.978256	29	15.4155	0.996463	0.837603
Traes_XX_2007C2B09	1176.2	26.61	5	6	29	342	35.5838	8.38232	1.05177	26	14.7169	0.948209	26	18.6126	0.982906	26	26.6076	0.994295	0.868597	1.02806	26	11.6324	1.063	26	19.0426	1.00615	26	13.1831	1.0324	0.18946
Traes_3AL_1953CF160	1175.42	42.37	1	10	38	380	41.2442	5.17334	1.13146	2	1.83067	0.904516	2	48.2503	1.22122	2	2.72969	1.08573	0.458999	1.08348	2	34.1903	1.00702	2	26.8316	1.15693	2	18.569	1.08248	0.196947
Traes_7BL_870E640C5	1174.3	20.22	11	13	47	717	82.5345	4.93213	0.981707	42	7.81402	1.00528	42	9.25494	1.00211	42	13.3618	0.996367	0.671505	0.908966	42	13.0128	0.98568	42	12.3107	0.953173	42	9.03361	0.949273	0.150015
Traes_2AL_197BC062C	1167.86	46.97	5	11	41	264	30.039	4.7417	1.0217	20	11.9831	1.12883	20	12.4326	1.08367	20	16.8664	1.07807	0.128433	0.998672	20	11.2534	1.09589	20	19.8485	1.19477	20	18.7494	1.09644	0.230553
Traes_3B_CDAE30EB7	1165.7	36.71	3	9	45	316	33.4204	8.29443	0.983289	19	6.4035	1.01008	19	7.38812	0.96992	19	9.08379	0.987763	0.408885	0.997953	19	10.021	1.03424	19	9.21931	0.995562	19	10.4112	1.00925	0.536689
Traes_1BL_55033DAE8	1145.8	38.72	3	11	40	452	49.7933	5.021	0.951584	14	7.58946	0.965027	14	9.72685	0.972414	14	8.01711	0.963008	0.0261095	0.903334	14	6.86407	0.965477	14	6.10026	0.951293	14	7.07044	0.940035	0.08584
Traes_3DS_9C173AB38	1141.32	45.67	3	9	47	254	26.9259	5.46533	1.05911	19	17.8662	1.01498	19	15.834	0.989986	19	12.3961	1.02136	0.401332	1.01176	19	7.51466	0.931409	19	19.9695	0.986641	19	20.4542	0.976602	0.428096
Traes_5DL_0A7630D1E	1112.46	46.99	2	16	45	481	52.678	6.17627	1.04198	10	3.8732	1.05917	10	14.0667	1.06109	10	6.39299	1.05408	0.0123834	1.04632	10	7.11015	0.986559	10	6.09612	0.967613	10	10.935	1.00016	0.99514
Traes_5BS_1AC8D3009	1096.68	36.59	2	8	37	328	34.3749	5.77002	1.04472	8	6.36723	1.00513	8	15.4766	1.00445	8	9.22868	1.0181	0.307019	0.943103	8	10.6003	1.05364	8	10.795	1.03143	8	18.95	1.00939	0.807032
Traes_XX_54689FB73	1096.04	29.42	1	13	44	486	53.378	5.92236	0.897488	3	0.748074	1.13545	3	10.2136	1.15911	3	0.0728158	1.06402	0.523609	1.10859	3	19.7089	1.14766	3	11.191	1.14878	3	8.54149	1.13501	0.00944754
Traes_5DL_A51C04BEB	1095.33	36.21	1	13	42	475	52.3134	5.10986	0.937857	6	11.8381	1.04364	6	7.62064	1.00192	6	2.66015	0.994472	0.873961	0.895955	6	14.5869	0.927096	6	11.3603	0.894336	6	1.45811	0.905795	0.0125647
Traes_4AS_9EEABCE1C	1094.37	41.04	7	7	38	251	27.575	6.23975	0.991101	38	8.78091	1.04066	38	11.2601	0.917958	38	9.30758	0.98324	0.684444	0.970589	38	8.51989	0.996007	38	14.4111	0.968782	38	9.63449	0.978459	0.133854
Traes_XX_5D8524D52	1085.64	20.89	13	14	37	943	102.095	6.81494	1.00342	34	11.7363	0.967907	34	12.1505	1.0755	34	9.00194	1.01561	0.670745	1.04693	34	8.88245	1.06956	34	18.4748	1.05231	34	8.68052	1.05627	0.0143966
Traes_4BL_554B7CDD0	1084.34	33.8	5	13	46	577	61.257	5.64307	1.06764	12	7.75171	1.07505	12	14.8001	0.993021	12	8.23942	1.04524	0.226328	1.0203	12	3.51119	1.166	12	26.1528	1.03187	12	4.92108	1.07272	0.260125
Traes_2BL_2825A3D0F	1081.63	29.42	1	13	43	486	53.323	5.79541	1.04632	2	11.9251	1.00699	2	18.9844	1.00398	2	24.391	1.01909	0.296498	1.16647	2	12.6475	1.02602	2	39.4218	1.07995	2	24.0908	1.09081	0.156593
Traes_3DL_2AAF732B7	1061.01	25.88	1	6	39	228	24.5992	5.43994	1.03733	3	0.0234344	0.999252	3	9.876	1.04027	3	1.60092	1.02562	0.192031	1.03934	3	4.94258	0.979097	3	1.13123	1.01612	3	9.41602	1.01152	0.578821
Traes_2AL_2C50DEE4C	1057.18	22.37	15	15	43	952	104.728	6.81494	1.03305	42	9.64688	1.07888	42	11.8166	1.06209	42	11.4971	1.058	0.049346	0.967919	42	9.79509	1.07006	42	9.76933	1.06367	42	6.85958	1.03388	0.412879
Traes_7AS_3247D97E8	1050.68	35.69	1	14	41	580	61.9737	5.5542	1.07228	2	10.754	1.12319	2	15.3582	1.02169	2	7.40562	1.07239	0.132128	0.937503	2	10.5345	1.07912	2	14.0709	0.951537	2	5.60511	0.989388	0.835697
Traes_5DS_581AB88F8	1032.98	38.04	2	8	34	326	34.1674	5.75732	1.13069	7	16.7621	1.19227	7	6.85427	1.10577	7	7.01098	1.14291	0.0308652	0.998922	7	11.7583	1.17984	7	12.6427	1.09272	7	6.23546	1.0905	0.225355
Traes_5AS_EAE5D853B	1025	47.15	1	8	33	263	27.5663	5.19873	1.11414	1		1.15259	1		1.1109	1		1.12587	0.011127	1.12537	1		1.12769	1		0.988377	1		1.08048	0.222676
Traes_4AL_B6C20BAB9	1014.56	34.56	1	14	40	599	64.0058	5.65576	0.988176	1		0.981858	1		0.972722	1		0.980919	0.0510716	0.850759	1		1.01388	1		0.87077	1		0.911802	0.228095
Traes_5BL_8FFD203BD	1009.7	30.52	4	4	32	154	17.2292	6.06201	1.07952	28	10.125	1.14836	28	9.77231	1.11367	28	11.3146	1.11385	0.0291507	1.11935	28	9.29678	1.21706	28	15.5464	1.16507	28	10.0181	1.16716	0.02735
Traes_3DL_1C32EC971	1002.79	48.97	1	16	49	439	48.1505	5.69385	0.934005	1		0.911844	1		0.963783	1		0.936544	0.051891	1.00631	1		0.995478	1		0.909119	1		0.970302	0.436046
Traes_3AL_6771AB197	999.217	43.16	1	16	49	512	55.8164	5.68115	0.871258	1		0.903407	1		0.856111	1		0.876925	0.0125946	0.774422	1		0.912559	1		0.983756	1		0.890246	0.216009
Traes_XX_E94CA2675	995.689	43.92	7	7	32	255	27.5237	5.35107	0.994538	32	7.11857	0.971626	32	11.8127	0.969982	32	14.6229	0.978715	0.115186	0.926373	32	14.458	0.990557	32	11.4131	0.919948	32	11.8456	0.945626	0.137333
Traes_XX_7C27D6684	992.609	16.73	1	5	37	526	56.1525	5.40186	0.920174	1		1.01553	1		1.08008	1		1.00526	0.920166	0.834014	1		0.877547	1		1.01655	1		0.909371	0.241421
Traes_5BL_7F59B65A3	974.516	45.74	1	15	41	481	52.664	6.17627	1.05149	6	6.0288	1.01178	6	11.7673	0.99832	6	5.53383	1.02053	0.327167	1.03925	6	3.88039	0.989355	6	7.23643	0.891973	6	15.1867	0.973525	0.602726
Traes_1BL_38CAFCA56	971.468	27.79	3	11	41	529	56.2113	5.13525	0.961474	5	11.2091	1.02263	5	21.6985	0.93543	5	5.00923	0.973179	0.408372	0.794745	5	20.0822	1.05077	5	20.2288	0.878507	5	6.13615	0.908009	0.346621
Traes_6DL_F87EED8EC	966.71	24.09	1	5	36	274	29.7802	5.50342	0.84813	7	8.31785	0.974373	7	9.28481	0.952162	7	2.50217	0.924889	0.193324	1.03017	7	10.8809	0.88272	7	9.45682	1.07829	7	10.0847	0.997058	0.964663
Traes_6AL_150E13EA1	962.472	31.23	5	10	35	381	41.4981	9.75928	1.06442	11	11.8829	1.20737	11	11.6542	1.14353	11	9.77528	1.13844	0.0787941	0.945543	11	11.7099	1.09992	11	13.1039	1.07749	11	3.26178	1.04099	0.484382
Traes_4AL_6B5C89E7C	950.617	48.85	6	10	43	262	29.3567	4.88135	0.931819	24	8.10581	1.04267	22	12.0931	1.02835	24	7.34954	1.00095	0.980727	0.94322	24	9.49598	1.09178	24	8.91408	1.03494	24	7.1968	1.02332	0.644018
Traes_XX_37E7587A9	937.732	22.81	8	8	26	526	57.4181	5.77002	0.96062	25	7.03187	0.974225	25	9.86131	0.918886	25	9.16416	0.951243	0.099501	0.893398	25	11.1334	0.927935	25	5.44092	0.890268	25	12.5234	0.903867	0.0153951
Traes_4AL_FF377A215	929.558	38.33	2	12	37	407	45.7478	4.90674	0.935864	6	6.2813	1.01306	6	4.43246	1.02811	6	5.04823	0.992344	0.813847	0.943405	6	4.74179	1.0589	6	7.98952	0.91619	6	12.0053	0.972831	0.597902
Traes_4AL_348E237B5	927.805	24.69	1	11	38	563	62.0939	5.69385	0.978867	3	4.51139	0.998393	3	0.892212	0.942219	3	15.2493	0.973159	0.244641	1.01463	3	22.6437	1.02279	3	4.1407	1.01835	3	9.26693	1.01859	0.0157325
Traes_5AL_629EDDFC3	921.244	24.88	11	13	35	651	69.8553	6.50732	0.978515	20	12.6208	0.932199	20	11.3137	1.02229	20	10.1794	0.977667	0.481005	1.0672	20	8.33393	0.987718	20	13.2793	0.985184	20	10.6859	1.01337	0.668794
Traes_2AL_FDD593ED4	901.788	16.52	4	23	42	1786	200.718	4.67822	1.03803	6	9.08296	1.01681	6	13.6528	0.872448	6	2.96678	0.975764	0.687106	0.992058	6	9.69941	0.887315	6	18.8845	0.991976	6	9.43445	0.957116	0.344129
Traes_2BL_84C64DBE2	867.661	23.83	1	4	28	256	29.2979	5.47803	1.07301	10	9.09189	1.07259	10	5.0934	1.00779	10	6.98786	1.05113	0.142298	1.12423	10	13.2828	1.09733	10	11.3468	1.14947	10	10.0096	1.12368	0.0144935
Traes_2DL_28DFAC79D	866.682	22.86	1	8	32	573	63.4427	4.94482	1.06336	2	39.2916	1.06373	2	25.5151	1.06197	2	0.686197	1.06302	7.20411e-05	1.29334	2	8.19139	1.21199	2	36.9275	1.02114	2	26.6151	1.17549	0.161595
Traes_4BS_15014415A	864.087	28.42	1	11	32	584	64.1839	5.16064	1.06339	1		0.962549	1		0.889482	1		0.971806	0.632259	0.946313	1		0.977684	1		0.769714	1		0.897904	0.255465
Traes_2AL_D80447132	863.81	23.22	1	8	32	577	63.7708	4.90674	0.991277	2	4.02307	1.00005	2	2.10805	0.952955	2	18.5066	0.981427	0.327675	1.07943	2	7.67248	0.888932	2	2.45945	1.07466	2	2.17257	1.01434	0.840415
Traes_4BS_42361CB8D	852.174	30.99	5	13	36	513	56.5158	5.13525	1.0818	11	7.76482	1.05176	11	10.103	0.975019	11	11.6059	1.03619	0.372945	0.868515	11	9.36711	0.970475	11	16.2641	0.90547	11	8.53494	0.91482	0.103716
Traes_2AL_AEB11A672	850.23	15.93	1	7	31	565	63.8161	5.97314	1.18051	3	11.4908	1.35168	3	1.58369	1.23757	3	0.784006	1.25659	0.0363734	1.05052	3	15.7558	1.11123	3	5.36921	1.16066	3	20.1639	1.10747	0.0777355
Traes_7DS_529BAB150	847.908	22	13	15	43	809	92.451	6.0874	1.16269	39	16.5476	1.34921	39	19.044	1.31071	39	16.9825	1.2742	0.0404003	1.08225	39	8.87477	1.35185	39	16.7445	1.41134	39	18.0209	1.28182	0.108475
Traes_6AL_643CE8D7C	847.792	38.48	2	9	39	395	42.9096	5.92236	0.876017	7	7.1703	0.852704	7	24.2891	0.94777	7	11.0475	0.892164	0.0637187	0.890769	7	14.308	0.700325	7	19.6798	0.862836	7	6.62456	0.817977	0.0919639
Traes_6DL_B7D3994AF	839.616	32.75	2	8	34	345	37.3008	5.09717	0.983482	9	9.94124	0.977281	9	4.02499	0.976714	9	6.78223	0.979159	0.0106463	0.96095	9	4.50813	0.918513	9	3.4222	0.967151	9	10.4871	0.948872	0.0789286
Traes_6DL_30AD166CD	836.572	33.21	11	11	21	536	59.1107	6.62451	0.990306	21	8.54167	0.956286	20	7.99197	1.07505	21	10.0484	1.00721	0.857036	0.971391	21	10.8512	1.03208	21	16.5548	1.05412	21	12.4071	1.0192	0.518908
Traes_6AS_475EE0A18	834.964	38.9	10	16	32	581	61.7924	5.56689	0.997848	13	5.74819	1.02098	13	6.8201	0.940278	13	8.8726	0.986368	0.627197	1.00309	13	6.3274	0.965137	13	6.15132	0.984952	13	13.6818	0.984392	0.290401
Traes_5BL_6642E2A8B	833.104	23.23	14	17	37	973	110.226	5.79541	1.02839	31	6.94509	1.02801	31	15.9855	1.14951	31	17.743	1.06863	0.231737	1.04795	31	9.98127	1.15003	31	20.4869	1.11214	31	15.7939	1.10337	0.0739551
Traes_2BL_F6A39F5FE	832.802	17.81	2	21	39	1572	176.706	4.64014	0.945972	1		0.953866	1		1.05266	1		0.984167	0.68991	0.949672	1		1.00558	1		1.00557	1		0.986942	0.556025
Traes_4AL_8D0193195	3814.23	36.25	1	19	122	767	84.4923	6.26514	0.893539	1		1.05139	1		1.1961	1		1.04701	0.644406	0.919647	1		0.90708	1		0.884595	1		0.903774	0.011163
Traes_4DS_B1A4FC5AD	829.88	31.5	1	11	32	527	57.9439	5.14795	0.979579	1		1.02993	1		0.985854	1		0.998456	0.931236	1.0438	1		0.870183	1		0.960616	1		0.958201	0.492145
Traes_2DL_66736A596	828.269	23.36	1	7	28	428	48.6958	6.43018	0.944426	1		0.959011	1		1.08443	1		0.995957	0.935795	0.985768	1		0.796461	1		0.983707	1		0.921979	0.339783
Traes_7DS_CB359539B	824.89	20.68	1	11	32	701	80.0978	5.17334	1.12796	1		0.88918	1		0.812855	1		0.943332	0.611047	1.19633	1		0.917289	1		0.920659	1		1.01143	0.912952
Traes_2BS_B6EBC0962	823.048	19.87	1	4	26	317	32.9941	6.18896	1.05674	1		1.04299	1		1.03891	1		1.04621	0.0133506	0.902833	1		0.802727	1		0.988356	1		0.897972	0.197513
Traes_6DL_6ACC2BB43	815.503	37.34	3	13	31	533	55.265	5.65576	0.981381	9	6.7809	0.99583	9	5.2979	1.02982	9	14.5002	1.00234	0.885283	0.996646	9	11.1745	0.969144	9	11.1508	0.984925	9	14.183	0.983572	0.175352
Traes_XX_208A6F4D1	808.33	24.97	12	12	32	749	80.3243	6.354	0.971513	31	11.011	0.979165	32	11.1242	0.953723	31	8.38525	0.968134	0.0516356	0.961962	32	11.4131	1.03514	32	12.3832	1.03092	32	10.2453	1.00934	0.731775
Traes_XX_4524BB4AD	796.574	26.11	10	10	33	651	70.1408	7.60596	1.00633	33	5.96677	1.02386	33	8.6806	0.990792	33	13.6497	1.00699	0.540223	0.951156	33	11.748	1.06532	33	9.78837	1.00331	33	10.0264	1.0066	0.860026
Traes_6AL_67ED9DB4D	792.101	28.62	1	7	35	283	29.2033	5.92236	0.9832	4	5.36041	0.741197	4	0.220452	0.808896	4	6.14417	0.844431	0.163583	0.913672	4	2.70393	1.00395	4	10.19	1.03985	4	21.9539	0.985823	0.74197
Traes_XX_AAD0DDB60	786.899	38.46	4	14	34	481	53.7592	5.74463	1.03409	13	8.45023	1.03898	13	6.84938	1.00119	13	7.71852	1.02475	0.17227	0.993716	13	5.01911	1.15289	13	9.57287	0.993577	13	5.41347	1.04673	0.471546
Traes_2BL_80A16ECFD	786.449	46.44	2	12	26	435	45.7361	5.65576	1.08022	5	11.9841	1.06333	5	11.667	1.0206	5	1.17812	1.05472	0.0910075	1.09087	5	11.8578	1.08622	5	8.56564	0.99589	5	2.75339	1.05766	0.203159
Traes_5DS_2A84389FB	781.629	17.21	1	6	20	401	43.3015	5.42725	0.93244	6	8.57069	0.796484	6	10.8273	0.958572	6	8.40119	0.895832	0.173888	0.936978	6	17.1561	1.00944	6	7.27197	0.941736	6	15.4929	0.96272	0.252176
Traes_3B_1C1D702D1	780.941	52.94	1	7	26	170	18.7218	5.75732	0.892822	6	12.0213	0.96584	6	6.68748	0.906499	6	8.80055	0.92172	0.0730887	0.830467	6	7.95382	0.93138	6	7.71687	0.912767	6	3.06728	0.891538	0.0728921
Traes_4AL_A1D089370	778.986	32.28	13	13	29	604	65.7153	6.39209	0.970759	29	13.1733	0.974065	29	12.6495	0.996061	29	8.21888	0.980295	0.131181	0.957153	29	10.2962	0.980703	29	14.9762	0.977312	29	10.4223	0.971723	0.0614097
Traes_1BS_F226DF9B4	778.799	35.9	1	8	30	312	33.6477	8.88037	1.04596	4	5.79568	1.11675	4	9.32803	1.00184	4	10.7558	1.05485	0.242887	0.932057	4	9.46068	1.06324	4	4.87543	0.995715	4	14.7493	0.997003	0.94413
Traes_XX_DB28FD917	777.412	35.18	11	11	25	452	49.5042	5.18604	1.07186	25	8.78994	1.06606	25	13.5277	1.04433	25	12.4378	1.06075	0.0184949	1.02924	25	11.9085	1.09492	23	14.7707	1.0716	25	13.9308	1.06525	0.0769121
Traes_2BS_6015BC7C6	777.23	54.9	2	4	26	153	15.1924	6.17627	1.15551	6	2.61711	1.01178	6	25.4271	1.00376	6	23.7291	1.05702	0.366934	1.13744	6	12.8034	0.97496	6	25.2726	1.07945	6	13.4859	1.06395	0.310798
Traes_6DL_F9589C62A	774.429	33.97	1	8	36	421	46.1542	5.57959	0.899803	4	9.73366	0.908978	4	0.997765	0.95676	4	5.37751	0.921847	0.0474371	0.975439	4	3.52918	0.905496	4	2.93875	0.931043	4	3.03305	0.937326	0.091882
Traes_4DS_7868A8C2E	772.642	18.33	4	11	28	862	96.0292	6.27783	0.914784	9	11.2631	1.06328	9	9.75188	0.962858	9	5.10125	0.980308	0.696696	0.924972	9	8.7578	1.02963	9	8.15486	1.10845	9	7.39071	1.02102	0.730691
Traes_2DL_8A52AFA08	770.342	14.11	5	20	37	1786	200.809	4.70361	0.930445	5	18.6082	1.00623	5	6.70836	1.12162	5	16.2455	1.01943	0.760008	0.979612	5	7.34531	0.999611	5	4.88409	0.98717	5	11.4147	0.988798	0.194629
Traes_1BL_F63A1C348	767.443	35.86	6	8	27	290	30.9564	7.95752	0.983819	19	6.9127	0.937527	19	24.1406	0.941178	19	13.6244	0.954175	0.0910211	0.982562	19	11.8992	1.02432	18	20.7423	0.974205	19	24.3977	0.993697	0.723686
Traes_2AL_152FE9E5F	761.796	47.75	4	4	21	111	12.5304	8.49951	0.998825	21	10.3871	0.985813	21	19.0857	0.954722	19	7.76392	0.979787	0.26237	0.986285	21	5.69725	0.935684	21	21.4429	0.947676	21	14.3039	0.956548	0.104448
Traes_1AS_7672884C6	759.393	41.07	3	6	23	224	24.6997	5.32568	1.06256	5	12.6372	0.938939	5	1.33529	1.08683	5	3.60006	1.02944	0.586111	1.16563	5	5.51313	1.09132	5	8.37819	1.11044	5	6.64346	1.12246	0.031539
Traes_7AL_CBE99239D	758.609	34.52	2	9	33	281	32.3613	4.79248	0.975518	7	8.12958	1.01806	7	7.33405	0.989846	7	15.2914	0.994474	0.701531	0.959614	7	14.7945	0.837183	7	8.5526	0.94676	7	8.21449	0.914519	0.15875
Traes_7DL_C22FC0677	757.448	66.12	5	5	26	121	12.1918	4.55127	0.995223	23	16.0495	1.05635	23	21.2926	0.947516	23	17.6938	0.999695	0.993163	0.934168	23	22.3376	0.904858	23	19.335	0.919039	23	13.0569	0.919355	0.0108328
Traes_3B_319690489	751.802	41.38	5	13	34	377	41.7196	5.38916	1.07505	10	9.45343	1.15317	10	15.4543	1.04961	10	3.65854	1.09261	0.0970024	1.06217	10	7.82005	1.04099	10	13.8061	1.04394	10	7.41264	1.04903	0.0177547
Traes_4AL_4B09F91AE	750.884	24.74	1	6	25	380	41.0985	6.59521	0.750283	3	27.7081	0.774205	3	6.95754	0.796277	3	8.11177	0.773588	0.00342315	0.877521	3	0.406174	0.734898	3	6.03463	0.79679	3	7.49968	0.80307	0.0412612
Traes_1AS_A053EC112	749.376	35.9	1	8	29	312	33.7926	8.76318	0.969178	3	2.12478	1.18698	3	6.21673	1.04437	3	1.49466	1.06685	0.40514	0.867254	3	5.26753	1.05738	3	4.82237	0.967646	3	0.010837	0.964093	0.580321
Traes_4AL_F23B2CEFB	747.034	33.33	5	13	31	516	56.654	5.09717	1.02818	6	3.62739	1.07672	6	8.27514	1.02325	6	7.89524	1.04272	0.129285	0.868411	6	2.33706	0.970259	6	8.84463	0.889794	6	6.82064	0.909488	0.100049
Traes_XX_6BC2B68BC	744.558	32.66	2	8	32	346	37.3178	5.16064	0.96194	7	9.39163	0.927192	7	11.101	0.947537	7	5.6009	0.945556	0.0326081	0.906385	7	17.5907	0.966668	7	9.32213	0.940114	7	19.3472	0.937722	0.0702796
Traes_XX_702F1838A	741.921	34.57	2	13	25	619	64.1169	7.25439	1.06719	3	1.1908	1.17989	3	3.26613	1.10587	3	12.5651	1.11765	0.0707001	1.10608	3	2.6965	1.00497	3	0.86492	0.994114	3	5.31005	1.03505	0.42915
Traes_3B_8732922B8	737.252	44.41	5	12	28	358	37.9817	7.6499	1.18486	12	13.0506	1.08394	12	23.3155	1.00841	12	12.0763	1.0924	0.212368	1.07465	12	11.5529	1.12119	12	19.5056	0.985395	12	9.63093	1.06041	0.268703
Traes_XX_7A23E68C5	734.046	33.83	1	8	27	337	36.9405	5.79541	0.971768	2	7.25144	0.979601	2	6.80819	0.952005	2	8.33858	0.967792	0.0592673	0.941741	2	9.9592	1.07298	2	6.37762	1.02357	2	9.79816	1.01276	0.770446
Traes_4AL_C0725C38C	727.931	36.86	1	11	31	369	41.5848	5.96045	1.12036	2	11.6454	0.956819	2	6.3169	1.1042	2	13.3405	1.06046	0.36515	0.956458	2	17.6301	1.14795	2	11.1958	1.03843	2	8.50148	1.04761	0.481134
Traes_3B_21A721AC8	725.846	26.93	2	10	27	505	53.2427	6.96143	0.952306	5	12.2033	1.06184	5	21.3751	0.936274	5	11.5926	0.983474	0.716024	1.05996	5	10.6863	0.977994	5	14.5097	0.967302	5	7.47967	1.00175	0.957726
Traes_1AS_D25875432	722.79	20.44	1	4	20	225	25.1528	5.22412	1.14573	2	16.7334	1.10142	2	6.25641	1.27626	2	9.51932	1.17447	0.0797938	1.31675	2	18.034	1.35111	2	40.2496	1.2969	2	26.2672	1.32158	0.00241583
Traes_7AS_C8EC43BEB	722.012	15.04	1	6	28	379	41.4914	9.87646	1.11825	5	6.08603	1.13469	5	6.14614	1.01315	5	12.6034	1.0887	0.145169	1.10186	5	5.28165	1.09649	5	6.41036	1.08932	5	6.98325	1.09589	0.00143282
Traes_7DL_D99ED7064	711.551	26.39	2	7	29	360	38.1618	4.75439	0.922307	7	6.6611	1.13601	7	6.41584	0.95845	7	6.12999	1.00559	0.940259	0.714591	7	18.1432	0.741711	7	31.7378	0.851915	7	8.24488	0.769406	0.0315971
Traes_4BS_D497C4CC9	709.402	24.74	1	6	23	380	41.0995	6.45557	0.970769	1		0.956178	1		1.14212	1		1.02302	0.736912	0.765033	1		1.12428	1		1.23254	1		1.04062	0.800793
Traes_1AS_C0D4CD39A	707.336	17.39	4	4	20	368	40.3459	6.56592	1.00999	18	12.0956	1.02807	18	7.41754	0.972325	18	9.40241	1.00346	0.852492	0.921177	18	10.8145	0.955712	18	10.2849	0.920312	18	11.6996	0.9324	0.0284797
Traes_2AS_529825553	707.013	31.37	1	3	25	153	15.2215	6.17627	1.10465	5	10.9553	1.10601	5	24.3812	1.02808	5	10.5177	1.07958	0.0906944	1.10478	5	15.7059	1.09967	5	18.624	0.986913	5	22.863	1.06378	0.239119
Traes_7DL_930094B08	702.261	36.84	3	9	26	361	38.8126	5.96045	1.01875	15	4.27373	0.917095	15	6.41326	0.934454	15	11.3366	0.956767	0.302365	0.988957	15	10.4162	1.0443	15	13.7996	0.978206	15	11.2502	1.00382	0.86916
Traes_4BS_3C044B05F	700.411	36.86	1	11	30	369	41.5918	6.18896	0.895355	1		1.07338	1		1.08435	1		1.0177	0.799854	1.13441	1		1.12793	1		1.01029	1		1.09088	0.153027
Traes_3B_C1F3E5A45	699.732	16	1	9	23	844	93.8413	6.26514	1.20826	2	5.73365	0.854074	2	18.0861	0.810241	2	3.48408	0.957527	0.768146	1.13588	2	1.12437	0.925076	2	24.2256	0.924098	2	9.76141	0.995019	0.950058
Traes_2BS_0AF3C934E	698.743	28.38	4	9	30	370	40.7954	6.48096	1.13156	17	8.39871	1.02115	17	10.6725	1.0073	17	5.90325	1.05334	0.307751	1.09941	17	8.49629	1.11097	17	10.8887	1.06422	17	5.91629	1.09153	0.0227923
Traes_5BL_B137C7E4F	695.811	16.45	1	1	12	152	16.3353	4.57666	0.99765	12	10.1189	1.05842	12	10.6482	0.919375	12	11.6056	0.991815	0.857659	0.902834	12	20.5001	0.904332	12	14.8219	0.85479	12	8.25756	0.887319	0.0202182
Traes_4BS_71CB57A0D	691.533	14.78	2	9	24	805	90.0359	6.03662	0.889972	5	5.3866	1.00939	5	7.05245	0.950314	5	6.29992	0.949891	0.283253	0.985328	5	6.85277	0.966978	5	4.57693	1.00663	5	6.14181	0.986313	0.354699
Traes_6BS_682497935	690.461	29.6	8	8	25	473	52.6071	7.34229	1.09489	24	5.19711	1.01812	25	14.2105	1.02817	25	7.89518	1.04706	0.189969	1.0407	25	11.4466	1.12308	25	9.81243	1.05498	25	8.48523	1.07292	0.103045
Traes_4BS_67A99EB9A	687.99	27.64	20	20	32	966	105.896	6.49365	1.0278	32	9.60219	1.04703	32	8.77468	0.999678	32	9.13745	1.02483	0.212625	0.995382	32	7.51657	1.0154	32	10.6943	0.989015	32	9.53726	0.999932	0.993936
Traes_4AL_8845F411B	687.717	31.03	2	12	31	535	59.0382	7.38623	0.770769	2	27.6161	0.689331	2	38.1773	0.637275	2	60.2559	0.699125	0.0162642	0.76578	2	60.3744	0.693078	2	30.3653	0.720823	2	40.635	0.72656	0.00594768
Traes_3AS_369371CF7	685.864	17.42	1	4	27	264	28.6797	9.46631	1.06746	8	2.5225	1.14681	8	11.416	1.01801	8	7.41419	1.07742	0.175074	1.0284	8	8.72735	1.16861	8	7.17683	1.06255	8	3.84566	1.08652	0.176904
Traes_2DS_C6B631387	684.722	38.81	2	7	34	219	23.4276	4.66553	0.902868	12	12.5789	0.988748	12	4.3111	0.953905	12	22.6019	0.948507	0.174955	0.978131	12	8.46923	0.811883	12	17.9953	0.888222	12	7.74804	0.892745	0.155244
Traes_3DL_CBD8FCDB3	681.752	52.94	1	7	21	170	18.7078	5.75732	0.938165	1		0.997553	1		0.892033	1		0.942584	0.200863	0.974171	1		0.954132	1		1.01484	1		0.981048	0.399821
Traes_2BL_9D4244027	679.355	27.34	18	19	30	918	101.583	6.30322	0.995894	28	8.08144	0.997427	28	11.7137	0.956031	28	7.91614	0.983117	0.338945	0.921202	28	14.4003	0.942935	28	13.1616	1.0123	28	8.09335	0.958813	0.272543
Traes_XX_EC23A90A8	677.466	33.73	7	7	24	335	36.1249	6.31592	0.926739	23	10.2451	1.01224	23	6.20756	1.01957	23	7.21894	0.986184	0.688463	0.941063	23	3.65065	0.935917	23	12.6959	0.99591	23	8.82476	0.95763	0.158021
Traes_7AL_EC97E207A	670.76	27.49	1	5	18	251	26.9727	6.56592	0.949664	1		1.08081	1		0.927703	1		0.98606	0.798032	1.03149	1		0.915894	1		1.11954	1		1.02231	0.741576
Traes_6BL_98C66424D	670.466	39.19	3	13	26	518	54.0467	5.68115	1.02864	4	7.61818	1.05506	4	8.81632	0.962324	4	3.22046	1.01534	0.634002	1.06215	4	5.91272	1.07462	4	10.6404	1.02427	4	9.70385	1.05368	0.071168
Traes_1AL_E195290EF	659.241	25.73	1	8	32	377	41.6587	5.47803	1.10914	2	2.16824	1.05277	2	3.65928	1.03343	2	1.79414	1.06511	0.10316	1.10881	2	0.593689	1.14147	2	0.569578	1.09836	2	9.58936	1.11621	0.0122548
Traes_7DL_1A847FDCC	656.075	43.92	11	11	22	337	35.638	5.21143	1.02641	21	14.9165	1.05783	21	12.6665	0.967473	21	9.13279	1.01724	0.581934	0.906379	21	14.436	1.08692	21	14.6588	1.01124	21	18.0259	1.00151	0.9796
Traes_3AS_6850784D1	654.1	26.67	2	10	25	510	54.1251	6.55127	1.07521	5	7.54391	1.04718	5	11.6857	1.0377	5	3.66998	1.05336	0.041753	1.02498	5	1.27786	1.09907	5	17.3605	1.08134	5	9.98444	1.06846	0.0920029
Traes_3B_6DA721FB8	653.276	37.09	5	5	18	213	23.494	6.20166	0.989614	18	11.6883	1.03147	18	6.25339	1.03397	18	14.2202	1.01835	0.330225	1.09516	18	13.5946	1.05821	18	23.984	1.08253	18	20.8507	1.07864	0.0184928
Traes_4AS_B50BC531A	644.986	24.52	2	8	18	526	57.3557	6.02393	0.939861	5	9.15324	0.946041	5	3.35239	0.972593	5	16.8411	0.952832	0.0424463	0.975074	5	0.621821	0.973549	5	14.7035	0.958913	5	12.2916	0.969179	0.0268198
Traes_2AL_6061FA883	639.303	14.07	5	5	23	462	50.4689	5.12256	1.06399	23	15.9848	1.12414	23	13.2048	1.05881	23	15.7112	1.08231	0.0591921	1.00104	23	15.3837	0.920799	23	21.2341	0.98941	23	18.1512	0.970418	0.358827
Traes_2BS_9C5BE0FE9	639.253	29.43	1	7	28	282	30.1975	9.31982	1.22727	2	9.49959	1.09954	2	5.77288	1.17575	2	8.20109	1.16752	0.0457105	1.16003	2	5.13121	1.25667	2	4.17777	1.16282	2	0.0582238	1.19317	0.0259827
Traes_1BS_20DB6A3F2	637.154	21.71	1	14	27	843	93.4858	5.16064	1.02469	3	10.4891	1.04441	3	8.58345	1.09208	3	1.70564	1.05373	0.115192	0.978191	3	0.876616	1.02139	3	4.48965	1.03067	3	1.6424	1.01008	0.596516
Traes_1AL_D2049E4A2	636.046	34.16	8	8	28	322	34.3825	5.87158	1.06885	28	7.01426	1.06057	28	11.7354	0.970836	28	12.2688	1.03342	0.398469	0.976702	28	13.3665	1.13739	28	11.0439	1.02966	28	9.14619	1.04792	0.417473
Traes_XX_C76C6E8D1	624.607	20.88	2	5	20	297	30.6558	5.69385	0.87304	9	6.60459	1.0172	9	16.7407	0.90212	9	6.33263	0.930786	0.256449	0.83185	9	14.4499	0.823977	9	10.1499	0.892045	9	12.4138	0.849291	0.0197466
Traes_5BL_A06AA1F3E	623.427	63.02	4	7	18	192	19.6945	7.44482	0.936293	6	8.75954	1.07278	7	15.7763	1.02614	7	4.00558	1.01174	0.797081	0.897542	7	7.73212	1.01976	7	6.84973	0.977861	7	17.3318	0.965054	0.432565
Traes_3DS_C74F56379	623.009	33.82	1	4	24	136	14.8102	9.26123	0.994765	5	9.60763	1.13428	5	4.84217	1.06594	5	1.48976	1.065	0.24794	0.959866	5	6.37797	1.06553	5	10.3683	0.97105	5	6.34935	0.998814	0.974992
Traes_2DL_DECB6FBDB	621.065	41.54	3	3	14	130	13.4578	7.85498	1.11648	14	17.215	1.01206	14	29.4451	1.04816	14	11.2224	1.0589	0.194305	1.23953	14	17.6884	1.18931	14	30.7799	1.11981	14	13.1914	1.18288	0.0341794
Traes_4DS_4C6846850	612.701	30.15	1	10	27	481	52.9451	6.12549	0.881337	1		0.820182	1		0.878665	1		0.860061	0.0197333	1.00556	1		0.894147	1		0.925221	1		0.941642	0.220802
Traes_7AL_80967149B	612.362	49.77	2	7	24	213	23.0101	4.83057	0.874062	2	1.84016	1.09408	2	1.15943	0.993838	2	5.87168	0.987328	0.860481	0.817398	2	15.2517	0.752103	2	11.0021	0.918421	2	15.3708	0.829307	0.0717897
Traes_5BL_87CFD581E	612.313	25.67	11	17	26	1052	117.022	5.26221	1.01871	15	10.565	1.05161	15	13.3447	1.01921	15	13.9418	1.02984	0.111308	1.02477	15	6.20733	1.05901	15	7.62803	1.04525	15	11.6559	1.04301	0.0495602
Traes_XX_9DF22BBBA	611.712	25.13	3	11	28	581	65.0695	6.04932	1.09654	6	9.90282	1.04701	6	9.75732	1.03148	6	5.20201	1.05834	0.0969089	0.867918	6	18.1695	1.01473	6	5.77129	0.947444	6	11.1341	0.943363	0.313588
Traes_4BL_6CC64A7F2	607.117	27.37	2	8	16	486	53.0555	6.01123	0.979217	3	15.413	0.900341	3	18.5675	0.999695	3	0.123012	0.959751	0.315214	0.948594	3	11.4122	1.06483	3	17.0607	0.968817	3	7.35222	0.994081	0.884057
Traes_XX_45A8E212A	606.308	40.41	10	10	26	292	32.6714	5.61768	1.01769	25	11.3084	1.12949	25	8.91832	0.96002	25	10.9288	1.03573	0.547154	0.953769	25	8.68982	1.03366	25	22.3107	0.983061	25	16.0214	0.990164	0.714358
Traes_2DL_50F662E15	605.781	44.09	1	9	18	381	40.198	5.0083	1.19125	1		1.01656	1		1.11476	1		1.10752	0.167298	0.944678	1		0.884621	1		0.934064	1		0.921121	0.0508762
Traes_7AL_7C3AF19DC	604.22	31.4	6	10	20	414	46.8848	6.56592	0.913868	12	9.83446	1.01373	12	17.3654	1.13353	12	11.8519	1.02038	0.778715	0.985895	12	7.54916	1.04023	12	11.314	1.14955	12	5.40057	1.05856	0.34777
Traes_1AL_6F2E87864	602.594	41.72	7	7	25	151	16.7166	6.80029	0.973289	25	13.3948	0.863623	25	20.8039	0.889947	25	19.0803	0.908953	0.110396	0.839638	25	14.753	0.901815	25	25.5047	0.863598	25	12.3916	0.86835	0.0183937
Traes_2AS_64E41196E	599.364	18.61	2	5	25	317	33.2652	6.52197	0.935834	16	13.5426	0.99008	16	7.81127	0.93838	16	9.62387	0.954764	0.124714	0.855769	16	15.1374	0.874981	16	23.5909	0.843725	16	13.18	0.858158	0.00409225
Traes_7DS_A033CB10E	589.793	30.64	4	7	18	408	42.5066	4.729	1.06421	8	14.7853	1.04777	8	8.39767	1.01732	8	6.23907	1.0431	0.0883509	1.01105	8	9.98378	1.04039	8	7.80077	0.992187	6	19.5419	1.01454	0.408687
Traes_4BL_F8C1990BA	589.648	37.01	3	13	25	481	53.7592	5.65576	1.05339	3	2.25151	1.01931	3	10.7105	0.980388	3	2.60866	1.0177	0.489725	1.10103	3	1.13218	1.12854	3	3.55704	1.0123	3	2.74328	1.08062	0.148277
Traes_5BL_A2B216782	587.544	22.06	11	11	25	621	67.6655	5.84619	0.947983	25	16.7142	0.915846	25	13.2428	0.898567	25	17.9018	0.920798	0.0318307	0.98301	25	12.0191	0.962879	25	9.7318	0.951355	25	8.44251	0.965748	0.065813
Traes_1AL_065AA7C82	585.029	34.33	2	3	21	134	14.3743	4.80518	1.02726	14	6.26074	1.07047	14	4.65678	0.972603	14	8.07747	1.02344	0.494771	0.893794	14	8.60865	1.04204	14	11.4541	0.904742	14	8.33549	0.94686	0.381168
Traes_2DS_F77D8E885	585.005	36.13	1	4	23	155	15.9168	6.78564	1.19955	2	26.9201	1.01362	2	32.3694	1.13431	2	13.2284	1.11583	0.167301	1.12906	2	4.33014	1.37042	2	33.65	1.17456	2	18.8257	1.22468	0.0936027
Traes_3DL_870617108	581.265	36.67	2	9	26	360	39.7472	7.57666	0.931061	3	6.05552	1.25559	3	0.205326	0.986162	3	6.92533	1.0576	0.623617	0.962952	3	0.143268	1.04962	3	2.89516	1.11562	3	9.33969	1.04273	0.435712
Traes_7AS_DA1089F6B	579.712	61.7	1	3	22	94	10.0783	6.02393	1.03615	1		1.09815	1		1.05619	1		1.06349	0.0737301	0.933703	1		0.983039	1		0.972379	1		0.96304	0.132531
Traes_2DL_194C61EBA	578.553	55.9	1	6	28	161	17.1326	5.31299	0.989957	3	0.426808	0.915742	3	17.8514	0.811111	3	3.76056	0.905604	0.210425	0.985394	3	5.33734	0.963792	3	13.3021	0.924139	3	14.3035	0.957775	0.14279
Traes_4BL_88634CB1B	578.391	33.09	1	10	21	541	58.0751	5.5542	1.06961	2	8.46707	1.05079	2	6.19341	1.01997	2	8.92766	1.04679	0.0838025	1.00626	2	12.6882	1.0697	2	2.90835	1.02055	2	6.7061	1.03217	0.236023
Traes_2BL_C542095DE	577.584	31.97	3	11	22	538	57.7506	6.27783	1.05339	5	2.27977	0.969402	5	6.91046	0.977802	5	12.0143	1.0002	0.994773	0.996311	5	1.42582	0.899765	5	3.10151	0.963072	5	2.51256	0.953049	0.239172
Traes_XX_1BFB0DB03	573.355	20.99	7	7	20	486	53.1734	8.44092	1.01487	20	11.4578	1.08411	20	13.6939	1.03272	20	7.01379	1.0439	0.168711	0.933157	20	11.6019	1.05067	20	9.29843	1.01907	20	12.7557	1.00097	0.980545
Traes_2BL_2B45081D4	571.858	23.53	2	5	16	323	34.2742	5.89697	0.997933	6	8.43615	1.03174	6	14.0583	0.919922	6	20.8976	0.983198	0.662258	0.843349	6	13.7675	1.01404	6	14.8618	1.03266	6	7.52834	0.963349	0.604802
Traes_5BL_8DF4FE5A9	569.51	35.52	7	7	18	290	31.9881	9.71533	1.03687	18	9.56639	1.0668	18	8.17574	1.00107	18	7.7415	1.03492	0.207488	1.08883	18	9.59836	1.11306	18	14.5412	1.00254	18	9.26732	1.06814	0.179267
Traes_3B_F05B72B99	565.848	18.87	4	7	19	461	51.934	8.44092	0.979815	16	10.019	0.887725	16	14.5302	0.958164	16	16.0713	0.941901	0.171801	1.01655	16	9.85422	0.967587	16	8.86172	0.965231	16	10.5628	0.983122	0.419162
Traes_2AL_BA500D777	562.506	43.45	8	8	32	168	19.628	6.13818	1.01366	32	9.84849	1.07899	32	10.627	0.990467	32	7.42312	1.02771	0.405547	0.952811	32	8.68628	0.966583	32	12.8431	0.923038	32	12.1266	0.947477	0.054967
Traes_4AL_BF03B5E09	557.961	33.09	1	10	20	541	58.051	5.47803	0.994723	1		1.02605	1		0.99096	1		1.00391	0.758695	0.940009	1		1.0456	1		1.08281	1		1.02281	0.647174
Traes_5DL_AA55FBE2C	557.508	28.07	12	12	25	595	66.3754	5.64307	0.978473	25	9.36483	1.10866	25	10.4399	1.09131	25	10.2969	1.05948	0.282339	1.06391	25	19.4398	1.07872	25	11.1733	1.118	25	8.79588	1.08688	0.0328193
Traes_7BS_995DAE6FC	556.78	30.64	3	6	17	408	42.6486	4.69092	1.00535	7	22.3979	1.00852	7	7.0398	1.03584	7	5.56529	1.01657	0.22898	0.955361	7	11.9659	0.998896	7	9.18922	1.01435	7	4.26239	0.989536	0.613595
Traes_1BL_AAC4D956E	556.309	14.3	1	10	20	881	96.2939	8.1626	0.854125	1		0.795516	1		0.900258	1		0.849966	0.0384678	0.928742	1		0.869	1		1.00711	1		0.934951	0.245331
Traes_2BS_7F29300C6	555.733	30.59	1	6	26	219	23.4136	4.66553	0.881199	4	11.4889	0.951108	4	8.5255	0.927716	4	13.45	0.920008	0.0600854	0.874087	4	2.26123	0.837391	4	6.40591	1.03222	4	20.5822	0.914566	0.289148
Traes_XX_6F1DCC8F3	552.808	30.64	6	7	18	346	37.7669	8.03076	1.03853	15	12.3386	0.99405	15	15.5609	0.998019	15	14.4815	1.0102	0.547434	1.01517	15	5.91452	1.06066	15	7.81272	1.01261	15	9.22383	1.02948	0.199532
Traes_7BS_E4E1FAA96	547.24	61.7	1	3	21	94	10.1122	5.37646	0.931129	1		0.951247	1		0.982699	1		0.955025	0.0956255	0.86784	1		0.93299	1		0.937118	1		0.912649	0.0600893
Traes_4BL_B5BF83119	546.813	46.01	6	6	21	163	18.1574	8.11865	1.50519	20	17.6328	1.58797	20	30.8054	1.65819	20	16.7591	1.58378	0.00568728	1.7673	20	12.2522	1.92154	20	30.8507	1.98718	20	23.9909	1.89201	0.00529507
Traes_XX_F6AB6A3EB	546.593	24.15	2	9	22	410	45.9813	6.39209	1.11456	4	1.27057	1.09198	4	11.3534	1.10244	4	7.33288	1.10299	0.00398891	1.08223	4	9.84835	1.07643	4	2.92973	1.08508	4	8.07555	1.08124	0.00097913
Traes_1BS_6FEB6D656	545.915	33.04	3	6	14	224	25.1816	5.61768	1.00875	3	11.2253	0.949824	3	11.9817	0.997226	3	0.963013	0.985265	0.499666	1.17868	3	0.787226	1.15731	3	14.1124	1.06365	3	10.7085	1.13321	0.0636804
Traes_7AS_ABFC3C7E2	537.713	22.79	9	9	20	509	55.4152	6.96143	0.989847	19	9.93426	1.00714	19	16.1364	1.09145	19	11.9937	1.02948	0.446731	1.0498	19	2.79543	1.06763	19	10.1369	1.04128	19	17.3014	1.0529	0.0208587
Traes_4DL_5C688784F	536.469	55.9	1	6	28	161	17.1626	5.31299	0.932753	3	17.9505	0.875669	3	4.36681	0.847617	3	27.8682	0.885346	0.0445628	0.841512	3	4.74405	0.927822	3	6.31446	0.913302	3	3.51609	0.894212	0.0581212
Traes_6DL_3E8CC7CF1	536.05	23.87	1	9	23	444	51.3226	5.71924	1.12513	1		1.02628	1		0.928803	1		1.02674	0.68354	1.09321	1		1.1765	1		1.13708	1		1.1356	0.0300585
Traes_6BL_ABB3BA783	535.906	34.33	1	6	19	233	25.6638	9.45166	1.08462	2	0.683619	0.926763	2	15.5526	1.1179	2	0.598871	1.0431	0.540824	0.857428	2	22.399	1.008	2	12.9881	0.961515	2	4.48476	0.942314	0.324402
Traes_6AS_1E3D8BB5A	534.057	36.1	9	9	22	349	37.2516	5.08447	0.983246	22	10.0563	0.942051	22	7.03331	0.982855	22	11.5752	0.969384	0.154405	0.935016	22	9.03149	0.952324	22	15.6302	0.958382	22	9.61398	0.948574	0.0180344
Traes_XX_1912E637C	528.707	22.33	3	5	18	300	32.0875	8.33838	1.08774	9	13.7391	1.09174	9	14.8384	1.0027	9	9.27721	1.06073	0.171591	0.991047	9	15.9742	1.13549	9	20.524	0.978081	9	9.39292	1.03487	0.560855
Traes_XX_8C8C92716	528.703	29.7	4	4	20	303	33.2289	5.85889	1.01342	18	5.41895	0.942753	18	6.40596	0.999008	18	12.6299	0.985059	0.559949	1.02401	18	10.3321	0.969758	17	9.69776	1.05124	18	8.50223	1.015	0.595023
Traes_XX_4CF95D8CC	527.922	23.62	7	7	20	508	54.2923	5.36377	0.965855	19	8.28577	0.917348	19	18.2141	0.986503	19	5.03067	0.956568	0.168228	0.916221	19	10.5903	0.959366	19	17.4479	0.950115	19	13.6018	0.941901	0.0473617
Traes_XX_1D2AF2F68	525.62	32.87	1	8	24	356	38.2848	8.51416	1.09636	1		1.148	1		1.0236	1		1.08932	0.131717	1.0353	1		1.18829	1		1.01488	1		1.07949	0.283451
Traes_7DS_425ED0B6D	522.868	29.4	1	7	23	449	47.9502	5.36377	0.94724	1		0.958001	1		0.952651	1		0.952631	0.00427263	1.02681	1		0.989886	1		1.09657	1		1.03775	0.35081
Traes_5BL_05819E27A	522.797	18.38	8	8	20	544	58.1997	6.97607	1.02978	20	4.89249	1.02436	20	10.1026	1.04466	20	6.44087	1.03293	0.03231	0.97284	20	9.73235	1.01934	20	9.2144	0.994222	20	8.75579	0.995468	0.768052
Traes_XX_32ECB66B5	521.206	30.39	7	7	11	441	44.0957	8.45557	0.900144	11	9.36682	1.00221	11	15.8982	1.01509	11	6.48072	0.972483	0.528181	1.05101	11	15.4671	0.962368	11	17.293	0.969586	10	11.7932	0.994322	0.860114
Traes_XX_F094FF9B2	516.436	29.35	2	10	21	535	57.2119	6.1001	1.11059	4	3.1653	0.951834	4	7.89108	1.09108	4	13.2156	1.05117	0.413653	0.992234	4	2.73044	1.07778	4	12.3387	1.01603	4	1.91678	1.02868	0.377444
Traes_2AL_2224DCC1A	513.696	35.71	3	6	15	294	31.8446	8.79248	0.748508	5	38.741	0.883148	5	26.8042	0.897899	5	11.6146	0.843185	0.0808777	0.838135	5	14.654	0.868466	5	49.8019	0.806302	5	18.1495	0.837634	0.0119983
Traes_6DL_6DDDF4781	513.32	46.34	2	2	13	82	8.79266	7.29834	0.995098	13	9.89337	1.0273	13	13.5647	0.961787	13	13.3473	0.994728	0.806602	0.96757	13	7.91969	0.935313	13	10.9388	1.02645	13	8.72753	0.976445	0.470466
Traes_1DS_FD8511876	512.646	28.64	4	5	17	220	25.0958	6.43018	0.980773	9	16.1072	0.937275	9	17.1066	1.17031	9	10.7869	1.02945	0.720495	1.14948	9	8.43973	1.31327	9	31.1728	1.2393	9	16.914	1.23402	0.0385967
Traes_XX_4AE76E06C	512.055	15.19	11	11	18	1093	119.245	4.93213	0.983215	18	7.87429	0.962445	18	19.9165	1.02321	18	10.0259	0.989623	0.619453	1.07373	18	19.2786	1.11089	18	11.6094	1.06222	18	12.0808	1.08228	0.0304078
Traes_XX_B4F1A8025	510.598	33.17	1	6	22	205	21.4367	6.63916	1.49667	1		1.36036	1		1.15999	1		1.33901	0.0740605	1.20336	1		1.61575	1		1.43385	1		1.41765	0.0728206
Traes_5BL_D5F2A5070	510.073	31.77	7	8	22	299	32.0493	7.41553	1.02603	20	9.93565	0.95988	20	17.3261	0.964502	20	12.6543	0.983472	0.519368	0.91799	20	8.74029	0.985029	20	15.1401	0.9698	20	13.294	0.957606	0.171867
Traes_7BL_9A74957CA	509.275	23.36	6	6	19	321	34.624	5.50342	0.995096	19	8.02087	1.07897	19	10.5462	1.01697	19	5.06066	1.03034	0.350492	0.945458	19	11.9279	1.11081	19	8.19814	0.975309	19	14.5442	1.01052	0.855261
Traes_3B_B8697F82E	509.068	16.87	4	4	15	332	35.1299	6.354	0.937755	15	14.7386	0.956608	15	15.6776	0.942718	15	6.65655	0.945694	0.0106218	0.764394	15	8.28197	0.822598	15	11.989	0.88025	15	9.30419	0.822414	0.0336866
Traes_XX_C90D995CE	504.908	23.36	8	8	17	535	57.5565	6.99072	1.00161	17	9.15673	0.958517	17	13.3087	0.967123	17	9.2759	0.975749	0.206807	1.04942	17	6.90855	0.992558	17	14.6126	1.02381	17	6.33092	1.02193	0.313889
Traes_1DS_B282DDC2B	498.37	25.04	1	10	19	567	62.2255	5.57959	0.85606	2	11.0498	0.877471	2	11.422	0.900192	2	5.17144	0.877908	0.0107166	0.902082	2	3.08274	0.942354	2	21.2719	0.892962	2	6.23114	0.912466	0.0287603
Traes_2AS_BD2A53CC4	493.437	23.52	1	8	30	455	50.042	8.73389	1.03295	3	2.24311	1.12197	3	8.0297	1.18993	3	6.11244	1.11495	0.127195	0.852473	3	8.35442	1.33217	3	6.59968	1.21825	3	0.948451	1.1343	0.451326
Traes_2AL_D6D188AA7	491.2	21.24	5	5	13	386	41.5017	7.79639	0.991733	13	5.86081	0.967454	13	6.14662	1.02657	13	19.2643	0.995252	0.807923	0.933873	13	12.4249	1.04956	13	12.9276	1.06774	13	16.4939	1.01706	0.723506
Traes_2DL_64803388A	491	24.21	9	9	19	380	43.3293	4.93213	1.01375	19	11.2467	1.11298	19	13.2083	1.00687	19	7.11619	1.04453	0.323534	0.872119	19	9.38318	1.04117	19	11.858	0.983988	19	12.1199	0.965759	0.561654
Traes_7AL_226028C17	489.459	26.29	5	6	17	407	42.8807	8.45557	1.02793	10	12.2331	1.04851	10	11.4896	1.06626	10	8.75833	1.04756	0.0501672	0.98959	10	7.05133	1.04893	10	15.0221	1.00766	10	9.79737	1.01539	0.473213
Traes_1AL_C64C85707	488.932	28.51	3	7	22	235	24.8196	5.19873	1.04902	5	13.2236	1.09518	5	8.68022	1.0947	5	0.777216	1.07963	0.0350219	1.04899	5	13.2419	1.19947	5	32.7031	1.02357	5	18.9195	1.09068	0.240346
Traes_7BL_580CFC05F	488.603	30.99	3	5	16	242	26.3273	7.02002	0.986789	7	12.2998	0.953265	7	4.30246	0.911832	7	11.0711	0.950629	0.150466	0.984194	7	22.7703	0.972916	7	4.20793	0.94158	7	12.1861	0.96623	0.117831
Traes_5BL_630B8A0B9	487.964	21.47	5	9	18	652	70.8038	7.37158	0.881722	10	4.19344	0.980293	10	10.9671	0.915749	10	10.8795	0.925921	0.124462	0.870401	10	11.4491	0.851959	10	10.7317	0.876667	10	7.83122	0.866342	0.00306405
Traes_2DL_1C4C67BC8	486.551	17.54	1	5	18	342	36.5917	6.60986	1.21331	2	15.3196	0.871876	2	17.4117	0.863517	2	21.7189	0.982903	0.895658	1.052	2	18.6838	0.929222	2	10.9872	0.851659	2	4.6534	0.944293	0.440299
Traes_3B_862027156	485.331	26.21	7	8	19	435	48.3338	4.94482	1.05579	14	10.3564	1.00278	14	14.6687	0.986225	14	5.88234	1.01493	0.550477	1.00253	14	9.52211	1.05202	14	12.4436	0.892779	14	13.9672	0.982443	0.744878
Traes_2BL_1B580814E	483.27	17.54	1	5	18	342	36.6426	6.12549	1.11884	2	6.8838	0.759253	2	22.6534	0.862534	2	32.1465	0.913544	0.503542	1.07543	2	14.2788	1.04168	2	12.0591	1.09659	2	17.1054	1.07123	0.0468603
Traes_6AS_82E93D872	481.072	25	3	3	18	172	18.4891	8.25049	1.07859	18	12.5108	1.09653	18	20.102	1.13899	18	14.1968	1.1047	0.0280335	1.0759	18	18.5864	1.15036	18	21.0016	1.08039	18	12.8723	1.10222	0.0513766
Traes_1AS_04DF4F7FB	480.933	25.9	3	8	26	363	40.3632	5.79541	1.0934	8	5.19876	1.00029	8	6.6363	1.07979	8	9.57438	1.05783	0.18464	1.11424	8	11.3219	1.16051	8	8.20516	1.1621	8	7.60601	1.14562	0.0114165
Traes_XX_1BB7E0319	480.236	36.39	1	9	19	393	41.3055	6.40479	0.937641	3	0.208768	0.815862	3	7.78763	0.910981	3	4.21109	0.888161	0.0940582	0.96644	3	11.4396	0.853714	3	6.29259	0.922861	3	0.391641	0.914338	0.120763
Traes_XX_050C29C2E	478.087	22.83	5	6	14	530	55.3567	6.62451	1.04641	13	15.5936	0.938512	13	10.0106	1.06392	13	6.68285	1.01628	0.718271	1.06947	13	15.5333	1.10704	13	14.5009	1.15535	13	13.8644	1.11062	0.0469565
Traes_3B_D846391F5	475.959	16.73	1	9	18	813	92.1001	5.51611	1.17044	3	18.144	1.07129	3	5.55571	1.05441	3	1.84055	1.09872	0.11224	1.16684	3	5.70429	1.19623	3	7.35395	1.17461	3	8.01553	1.17922	0.0023987
Traes_3B_607315E21	472.159	41.05	7	7	20	190	21.3895	9.80322	1.00367	20	14.0048	1.03871	20	13.9643	0.953298	20	12.0545	0.99856	0.958942	0.873602	20	16.0887	0.900312	20	8.07518	0.906887	20	8.18901	0.8936	0.00902679
Traes_2AL_800303D8D	472.011	42.24	1	5	22	161	17.1176	5.77002	0.817631	1		0.858924	1		0.714436	1		0.796997	0.0419969	0.731977	1		0.822036	1		0.888149	1		0.814054	0.0544501
Traes_7DL_6EFFDA6D1	471.671	31.85	3	4	15	157	16.4051	6.50732	1.08623	13	20.1673	0.927817	13	17.7852	1.01153	13	18.0518	1.00853	0.869337	1.0641	13	20.3823	0.952419	13	26.6887	0.970465	13	9.91928	0.99566	0.911694
Traes_1AL_B649BCDF6	470.77	27.96	8	8	13	490	53.1499	5.19873	0.964327	13	7.32734	0.942829	13	6.11205	0.928673	13	8.50393	0.945276	0.0340525	0.926418	13	4.74234	0.986038	13	9.73343	0.987976	13	6.80335	0.96681	0.242151
Traes_XX_9A9C19B3E	469.589	26.94	2	6	21	219	23.1428	5.30029	1.12817	4	15.3042	0.936688	4	18.1641	1.04241	4	20.687	1.03576	0.584674	1.13615	4	24.0215	1.12431	4	16.1414	0.902172	4	23.7739	1.05421	0.550116
Traes_XX_5E57C941E	468.06	23.6	4	8	18	394	43.4037	6.68311	1.03883	6	20.5036	0.954467	6	7.48073	1.01063	6	11.8877	1.00131	0.962709	1.13858	6	5.94798	1.07641	6	46.8087	1.07903	6	9.66154	1.09801	0.0403277
Traes_5DL_FBCE5007F	467.412	17.83	7	7	16	628	67.3085	6.771	0.984336	16	10.9041	0.994121	16	8.45863	1.02349	16	7.16764	1.00065	0.96105	1.04169	16	9.10698	1.08671	16	14.3901	1.00931	16	5.2234	1.0459	0.177476
Traes_5DL_5568ADA8C	466.556	28.19	1	3	13	149	16.7652	7.03467	0.86336	3	15.2622	0.882299	3	10.6678	0.903749	3	3.15564	0.883136	0.00981984	0.899638	3	7.73384	0.672032	3	0.0162045	0.755969	3	0.491042	0.77588	0.0777978
Traes_4AL_9BCB37710	464.652	11.69	3	4	13	496	55.819	5.59229	0.896877	6	9.79018	0.960986	6	10.1195	1.07483	6	5.46937	0.977566	0.708397	1.083	6	10.4705	1.15704	6	7.17895	1.03824	6	8.69512	1.09276	0.115751
Traes_XX_DDFBB0ABE	464.002	21.24	3	8	21	565	63.8833	6.39209	1.11024	8	9.35167	1.1906	8	7.62915	1.06944	8	7.52887	1.12343	0.0740323	1.03507	8	6.61171	1.11138	8	6.90671	1.18388	8	6.34795	1.11011	0.124439
Traes_4AL_5147AF747	462.801	18.92	2	7	19	481	52.993	5.99854	0.908686	8	13.2325	0.835243	8	8.91862	0.958986	8	6.92563	0.900972	0.110284	0.888838	8	8.06211	0.883293	8	19.9851	1.01773	8	13.4588	0.929954	0.251773
Traes_3B_D533DE50D	458.962	36.04	8	8	15	333	36.2519	6.43018	0.989665	15	12.2785	0.962125	15	11.6145	0.964237	15	14.4349	0.972009	0.0870834	0.933144	15	6.72349	1.05432	15	11.1416	0.972676	15	9.02263	0.986714	0.745364
Traes_XX_2BE8DCC38	457.951	9.26	1	4	19	702	75.7197	6.3667	0.820857	1		0.797896	1		0.929347	1		0.849366	0.0653928	0.965862	1		0.804099	1		0.944378	1		0.904779	0.201269
Traes_1AS_F4697DFFA	457.477	20.46	5	5	19	303	32.4487	9.46631	1.07312	19	12.8994	1.15968	19	10.0646	1.20411	19	6.40729	1.14564	0.0632024	1.00767	19	10.0259	1.14709	19	12.2227	1.09991	19	9.38683	1.08489	0.17385
Traes_3B_CBDB5BAB4	456.657	30.26	7	7	24	228	26.2417	6.87354	1.00851	24	6.72602	1.06347	24	14.2584	1.00711	24	18.4218	1.02637	0.291245	1.03645	24	10.4873	1.00654	24	11.1458	0.958629	24	10.9464	1.00054	0.983107
Traes_6DL_25CD15317	455.718	31.45	8	8	15	337	36.1694	7.32764	0.983452	14	4.07675	0.933415	14	12.7774	0.923858	14	8.56351	0.946908	0.1028	0.925501	14	8.13369	0.942962	14	12.0568	0.942524	14	19.1843	0.936996	0.00822295
Traes_XX_F90F1C7CB	454.143	33.33	7	7	17	342	34.9482	5.09717	0.952293	17	6.46028	0.919775	17	11.7826	0.953505	17	4.11568	0.941858	0.0342555	0.990956	17	7.02933	0.913678	17	22.7395	0.982921	17	10.2492	0.962518	0.266097
Traes_2BL_8CD42B820	451.802	23.1	2	8	22	342	36.7475	6.29053	1.13484	8	5.13328	0.991095	8	8.2405	0.894136	8	13.2323	1.00669	0.932484	0.932872	8	7.11514	0.982659	8	8.54804	0.958195	8	6.96666	0.957909	0.0995049
Traes_5BL_FC117F108	450.656	42.56	1	8	30	242	26.2349	9.26123	1.15073	5	25.3026	1.37098	5	4.49793	1.38861	5	14.2381	1.30344	0.058109	1.01767	5	20.2231	1.27003	5	2.46439	1.17222	5	10.4882	1.15331	0.172166
Traes_7AS_DE1248005	450.387	20.92	8	8	18	545	59.1037	6.01123	0.9804	16	6.73847	1.07081	16	12.8544	1.05684	17	10.7043	1.03602	0.328445	1.04004	16	8.0387	1.08488	16	10.831	1.07228	17	15.3243	1.06573	0.0388692
Traes_5AL_0B9E87942	449.265	20.18	2	5	17	337	36.2794	4.97021	0.896969	4	11.5388	0.856399	4	11.2127	0.903311	4	12.1915	0.885559	0.0160913	0.921435	4	10.4888	0.892604	4	10.3846	1.01356	4	7.75674	0.942531	0.255807
Traes_1BL_9908E325A	449.184	16.41	4	4	11	463	50.9139	5.8208	0.933327	10	5.39939	0.897426	10	17.2163	0.9975	10	16.5989	0.942751	0.189647	1.01242	10	19.0243	0.973729	10	10.1384	0.993715	10	11.6009	0.993287	0.608918
Traes_XX_19EBE5046	448.882	19.92	6	6	17	472	51.534	7.23975	0.969705	17	11.4556	0.988462	17	10.8995	1.08163	17	15.356	1.01326	0.738412	1.00803	17	13.5506	0.98575	17	7.09269	1.13861	17	11.9921	1.04413	0.452365
Traes_XX_52CBB24F1	448.563	23.1	6	6	12	420	44.816	5.65576	1.14645	12	7.78484	1.14998	12	16.5216	1.2643	12	8.97471	1.18691	0.0403114	1.23815	12	14.8477	1.27945	12	11.1705	1.23235	12	15.0384	1.24998	0.00350049
Traes_XX_126456725	446.933	22.52	2	9	19	555	59.969	4.61475	0.996826	4	7.24797	1.06448	4	8.24856	1.05852	4	7.7196	1.03995	0.20603	0.903852	4	6.55039	1.01542	4	10.5396	1.00863	4	10.6985	0.975968	0.574216
Traes_3B_B96A4CFA6	446.919	19.26	1	6	14	488	54.1826	5.78271	0.927257	3	1.69061	0.907108	3	7.84971	1.01943	3	1.55026	0.951265	0.294071	0.907158	3	4.21	0.890872	3	4.24146	0.982034	3	1.97979	0.926688	0.120635
Traes_6DS_E8AEB352A	446.219	28.2	3	7	18	344	37.546	6.37939	0.938003	11	8.06404	0.860058	11	13.4978	0.870946	11	10.9236	0.889669	0.0454871	0.888411	11	12.234	0.918064	11	6.54425	0.868815	11	9.52342	0.891763	0.017047
Traes_6AL_6B6F3FA53	445.239	34.33	1	6	16	233	25.6647	9.56885	1.031	1		1.03209	1		0.896433	1		0.986509	0.792795	0.863175	1		0.952843	1		1.00352	1		0.939847	0.280304
Traes_7AS_8E6B88A80	439.426	37.27	1	4	19	161	17.2396	5.30029	0.848899	1		0.732039	1		0.832518	1		0.804485	0.0331828	0.886837	1		0.788711	1		0.904471	1		0.860006	0.0602458
Traes_7AL_A1EA63AD2	438.006	51.65	3	3	21	91	9.28367	4.67822	1.05272	21	11.1498	1.0066	21	14.3191	0.984986	21	16.868	1.01477	0.536705	0.98305	21	12.2435	0.975754	21	12.9631	0.870847	21	14.6893	0.943217	0.257715
Traes_3B_F6ADC8A29	435.927	22.99	1	4	15	187	21.0918	5.71924	0.944855	6	3.43484	0.954931	6	5.75956	0.975164	6	18.9459	0.958317	0.0427956	0.977033	6	13.4603	0.929673	6	9.51502	0.928094	6	15.5449	0.944933	0.0755146
Traes_3B_E077414F2	434.92	26.47	1	2	10	102	11.2044	5.09717	1.15724	9	10.079	1.14871	9	6.80289	1.12144	9	16.2474	1.14246	0.00569506	1.12618	9	17.2355	1.11363	9	9.5562	1.07265	9	3.86835	1.10415	0.0232497
Traes_1BS_101332870	432.223	23.47	6	8	16	571	63.1453	5.8208	1.12859	10	9.41049	1.05213	10	11.9099	0.97665	10	7.27938	1.05246	0.354268	0.98013	10	9.5684	1.01409	10	24.584	1.0199	10	8.98048	1.00471	0.740806
Traes_7BS_A2B219440	431.894	37.89	1	4	19	161	17.1776	5.30029	0.896337	1		0.865311	1		0.901639	1		0.887762	0.0100362	1.05345	1		0.833403	1		0.862277	1		0.916377	0.349514
Traes_6BL_CD5BDF8F7	430.23	19.43	5	5	15	422	45.4583	8.23584	1.02077	14	9.0429	1.03555	14	6.52544	0.961218	14	3.98038	1.00585	0.820973	0.958565	14	3.048	1.06355	14	6.67699	0.933627	14	8.34064	0.985247	0.7465
Traes_XX_D48A2A096	428.364	26.27	5	5	14	217	22.9157	4.71631	0.960421	14	5.5664	0.960287	14	6.16288	0.918336	14	11.3524	0.946348	0.0618902	1.02348	14	8.94557	0.946707	14	14.024	0.982418	14	12.6704	0.984201	0.550163
Traes_4AS_620D02FAE	428.083	41.01	7	7	19	278	29.5355	9.24658	1.07459	19	10.3121	1.04788	19	10.0405	1.0023	19	11.3054	1.04159	0.187522	1.01204	19	10.7576	1.07456	19	16.4366	0.991171	19	7.6711	1.02592	0.409523
Traes_3AS_D1B055CE7	427.238	16.73	1	9	16	813	92.087	5.43994	1.14276	1		1.13778	1		1.13812	1		1.13955	0.000132479	1.11994	1		1.52831	1		1.17871	1		1.27565	0.163066
Traes_XX_D692C33A5	426.923	24.22	5	6	25	223	25.108	6.80029	1.03662	22	8.58794	0.985495	22	11.0432	1.04672	22	11.0802	1.02294	0.34965	1.07606	22	17.6022	1.2254	22	33.2334	1.11779	22	11.9679	1.13975	0.0881394
Traes_3AS_A3FC93C65	423.698	46.41	1	9	17	306	32.3598	5.60498	0.989275	1		1.06061	1		1.00686	1		1.01892	0.471011	0.994367	1		1.03239	1		0.922471	1		0.983077	0.651947
Traes_XX_E872A3A61	423.63	32.87	5	6	14	286	30.7202	6.97607	0.942094	11	11.0231	0.948344	11	13.7342	0.985984	11	11.6751	0.958807	0.0951893	1.08616	11	5.90797	1.06527	11	11.4902	0.988428	11	8.05242	1.04662	0.257221
Traes_6DL_3ED4C3974	420.372	31.33	4	4	17	166	17.7196	8.90967	0.992976	16	7.99703	1.08508	16	11.7065	0.991516	16	10.2888	1.02319	0.531796	0.89263	16	15.9996	0.996703	16	12.8004	0.845416	16	17.5622	0.911583	0.186462
Traes_XX_DDF5C88A8	420.192	44.12	6	7	13	238	26.0579	4.70361	1.02283	11	9.13331	0.99995	11	3.7617	0.942081	11	11.5552	0.988288	0.674177	1.0475	11	12.7908	1.12008	11	6.83897	0.957563	11	12.3388	1.04171	0.468464
Traes_3B_08C827DDD	419.427	20.29	3	5	14	350	39.6093	6.34131	1.01907	11	11.8397	1.01642	11	5.82959	1.12549	11	5.57625	1.05366	0.273845	0.992156	11	7.59732	1.05585	11	5.41942	1.08602	11	9.41535	1.04467	0.247721
Traes_3DS_5D934B1CE	418.632	19.04	1	8	15	646	73.5566	5.41455	1.06921	1		0.949781	1		0.803994	1		0.940994	0.522081	1.12152	1		0.902521	1		0.926903	1		0.983648	0.83541
Traes_2AL_7F64A38C7	418.487	14.71	4	5	13	510	57.9207	6.43018	1.05514	10	9.73832	1.00827	10	16.7398	1.03129	10	20.787	1.03157	0.144817	1.00948	10	7.19923	0.961681	10	19.568	1.07997	10	15.3888	1.01704	0.668975
Traes_XX_F9BB1AA7A	418.13	21.31	5	6	14	502	53.9947	5.87158	0.848066	9	13.3102	0.722489	9	18.3998	0.8112	8	11.4339	0.793918	0.0311797	0.824152	9	11.5608	0.786759	9	10.8289	0.848464	9	11.9426	0.819792	0.00977166
Traes_7DS_CFC7B03D6	416.937	20.67	2	5	15	329	35.445	5.08447	0.983171	2	2.24301	0.818244	2	24.7981	0.971774	2	17.0292	0.924396	0.291024	1.01675	2	17.9522	0.817634	2	23.8603	0.871587	2	39.6872	0.901991	0.241038
Traes_5BS_DCB2B616C	416.402	14.83	2	2	10	236	24.8547	6.68311	0.900299	9	8.80498	0.875778	9	8.53025	0.930082	9	3.63462	0.902053	0.0247452	0.880307	9	17.6538	0.82404	9	9.11955	0.814085	9	4.98093	0.839478	0.0160974
Traes_7DL_B6A422045	415.436	20.85	1	4	14	211	22.6782	9.02686	1.12513	1		1.00699	1		0.939933	1		1.02402	0.700682	0.889609	1		0.909233	1		0.86585	1		0.888231	0.0123594
Traes_2BL_E8A65526C	414.098	16.47	1	4	15	340	36.3253	6.59521	0.961682	3	4.93071	0.953025	3	5.18412	0.835926	3	5.38747	0.916878	0.176902	0.922614	3	6.13014	0.785886	3	2.366	0.936384	3	7.89946	0.881628	0.132679
Traes_XX_E2CB4A3C5	413.222	45.63	3	9	18	263	27.9553	6.99072	1.08744	5	3.35555	1.1832	5	10.6932	1.10102	5	3.18542	1.12389	0.0536572	0.961094	5	5.26584	1.03627	5	10.6594	1.10803	5	8.29763	1.03513	0.494678
Traes_7BL_B00181304	410.837	32.69	2	6	13	260	29.0398	9.20264	1.07573	5	0.880643	1.02179	5	11.9563	1.06344	5	24.6177	1.05365	0.0814175	1.16208	5	15.0808	1.24791	5	6.55034	1.13361	5	23.826	1.1812	0.0341139
Traes_XX_19DEE2704	410.178	24.23	2	7	17	421	46.5137	5.5415	1.04095	6	6.39859	0.945274	6	5.38274	0.955671	6	2.80169	0.980633	0.588241	0.987923	6	4.24912	0.926152	6	10.5895	0.955364	6	8.79021	0.95648	0.134872
Traes_1AL_C4B40A214	409.92	21.64	4	6	17	379	42.8919	5.71924	0.954828	12	5.02073	0.892915	12	12.3785	0.903129	12	7.84726	0.916957	0.0493459	0.927268	12	15.7636	0.899289	12	16.73	0.958323	12	18.7683	0.928293	0.0521497
Traes_5BL_051A88B95	406.231	19.73	3	4	20	223	25.138	6.80029	1.06644	19	6.85008	1.06622	19	8.78662	1.03749	19	9.26718	1.05672	0.027557	1.11958	19	8.54056	1.30802	19	7.43489	1.06441	19	6.89979	1.164	0.156178
Traes_6AL_F2A25566E	405.59	21.03	4	4	12	290	31.5488	7.03467	1.02184	11	11.1794	1.03157	11	9.56694	0.964885	11	5.58711	1.0061	0.796973	0.942853	11	7.79716	0.923126	11	6.77463	0.938621	11	7.78899	0.934867	0.00836873
Traes_3B_FBE2447AA	405.189	18.21	3	3	9	280	29.8742	8.54346	1.12189	8	12.1152	1.04524	8	10.0806	1.07275	8	4.34641	1.07996	0.0704003	1.06569	8	20.9424	1.05296	8	8.95623	1.00716	8	18.8791	1.04194	0.142228
Traes_3AL_3D5C860FD	404.435	25.16	1	6	12	318	35.3348	7.45947	1.07358	2	2.7814	1.17253	2	13.2271	1.12916	2	1.70627	1.12509	0.0486197	0.900036	2	3.07007	1.05161	2	2.60503	1.06379	2	2.58958	1.00515	0.931094
Traes_1AS_E14F4EB86	402.382	18.09	1	5	13	387	42.625	7.98682	0.963698	4	8.70726	0.954768	4	4.84287	1.02187	4	3.27779	0.980113	0.444309	1.01635	4	4.4014	1.07656	4	22.1661	1.00965	4	5.20571	1.03419	0.249319
Traes_4BS_342A62CE6	402.117	28.09	4	6	18	267	29.4866	4.83057	0.985601	10	17.8165	1.04734	10	22.3385	1.05699	10	23.4586	1.02998	0.312053	0.987488	10	12.1197	1.10942	10	15.9944	1.12268	10	10.7717	1.0732	0.230999
Traes_6DS_C3A6999AE	402.011	27.98	7	7	14	411	44.9688	5.10986	1.01378	14	11.5325	0.968275	14	10.0076	0.925964	14	10.9928	0.96934	0.350143	1.01672	14	18.0515	0.93855	14	11.3791	0.931032	14	14.2503	0.962102	0.300757
Traes_5AL_FC1665DA7	401.27	29.06	6	6	15	265	29.4515	4.90674	1.0431	14	9.2702	1.01006	14	10.3469	1.11131	14	19.4818	1.05482	0.207275	1.063	14	6.90668	1.06813	14	8.93689	0.988027	14	7.12318	1.03972	0.26472
Traes_XX_1D024C933	400.623	11.21	4	4	12	455	49.5236	5.26221	0.94972	12	7.44112	1.00588	12	7.81219	0.916241	12	7.72738	0.95728	0.243949	0.906818	12	7.71573	0.897292	12	17.7273	0.910513	12	3.88583	0.904874	0.00170966
Traes_5AS_C9A68C516	400.012	27.08	1	3	11	144	16.6633	6.53662	0.873349	1		0.955676	1		0.958235	1		0.929087	0.126001	1.00363	1		0.957607	1		0.972472	1		0.977902	0.244724
Traes_XX_DAE75043D	397.527	16.8	4	4	11	381	42.9179	5.79541	0.993076	11	11.9823	0.993349	11	9.29268	0.944429	11	15.2817	0.976951	0.292099	1.08676	11	11.6694	1.02397	11	15.9488	1.06753	11	13.0866	1.05942	0.0853853
Traes_3AS_8A727B48F	396.2	24.71	1	7	23	263	29.7828	4.7417	0.980902	2	7.00598	0.974178	2	0.475369	1.09374	2	13.0024	1.01627	0.71555	1.00173	2	14.4367	0.941895	2	9.9547	1.01754	2	0.645309	0.987054	0.630722
Traes_4AL_B14C0D73F	395.174	20.53	2	7	21	419	45.1741	5.61768	1.08882	8	11.1573	1.01885	8	9.53297	1.05783	8	11.3331	1.05517	0.11238	0.970909	8	3.52572	1.08848	8	8.2156	1.05069	8	17.6592	1.03669	0.400674
Traes_2AS_D23AA7200	394.871	26.18	1	5	13	382	42.6158	7.69385	0.972415	2	9.93977	0.984905	2	4.65134	1.09824	2	7.1336	1.01852	0.689028	1.02487	2	7.70357	1.02048	2	3.36953	1.1284	2	21.1297	1.05792	0.242225
Traes_4AS_5A3BD41C7	392.778	15.56	1	4	14	450	49.9516	5.19873	0.875209	1		0.912535	1		0.968248	1		0.918664	0.0949833	1.06842	1		0.872639	1		1.06411	1		1.00172	0.98111
Traes_2AL_229EBA080	390.222	14.29	1	3	11	343	35.561	5.92236	1.14647	3	8.05602	0.869772	3	5.94326	0.976155	3	14.2613	0.997465	0.977765	1.03735	3	13.4696	0.845531	3	2.10864	1.04991	3	15.7456	0.977596	0.767036
Traes_3B_A6B04178F	387.367	18.74	1	8	18	555	60.0072	4.65283	1.09952	3	13.0192	0.992625	3	20.8398	0.901294	3	15.5717	0.997814	0.973028	1.10372	3	5.73595	1.0464	3	4.8598	1.00922	3	4.26373	1.05311	0.192996
Traes_XX_1413CB48D	386.918	12.68	3	6	13	686	73.2228	5.21143	0.935696	6	6.76492	0.875191	6	6.71497	0.856012	6	6.17376	0.888966	0.0437231	0.903526	6	6.63572	0.869602	6	5.53259	0.946705	6	13.0995	0.906611	0.0526124
Traes_6DL_7960654CF	386.672	20.87	1	5	12	460	48.0058	7.95752	0.981394	5	14.986	1.01036	5	17.3363	0.986976	5	8.07795	0.992912	0.5082	0.949452	5	5.52345	0.945367	5	28.2155	1.03538	5	22.6631	0.976734	0.511011
Traes_XX_F86080463	386.292	43.56	4	4	9	202	20.3784	5.65576	1.08692	9	9.26254	1.10925	9	15.4502	0.987563	9	15.295	1.06125	0.243172	1.1317	9	13.2225	1.04478	9	16.2568	1.07203	9	10.4105	1.08284	0.0840769
Traes_1DS_54B3EABE1	382.477	11.36	1	7	15	836	92.6816	5.17334	0.978891	2	2.83493	0.93933	2	6.40469	0.995356	2	2.08621	0.971192	0.225272	1.02501	2	1.75458	1.0223	2	4.86623	0.967867	2	11.4596	1.00506	0.811314
Traes_4AL_61A99532C	382.445	33.01	1	5	14	206	22.4987	9.1001	1.14126	2	12.1398	1.25149	2	3.39522	0.988867	2	7.02288	1.1272	0.236733	1.017	2	11.4127	1.04094	2	6.10913	1.06116	2	0.807825	1.0397	0.0896771
Traes_6AL_E8222E452	382.141	26.44	1	7	18	295	34.1003	7.23975	0.971309	2	14.1409	0.980469	2	8.65783	0.998526	2	6.82263	0.983434	0.174068	1.09987	2	0.0639943	0.984583	2	3.35772	0.955439	2	7.12457	1.0133	0.791471
Traes_2AL_1E2B26B7F	382.026	9.73	5	6	10	1017	115.273	6.99072	1.06144	9	13.5341	1.13462	9	17.5786	1.167	9	8.90422	1.12102	0.0605753	1.08586	9	5.73434	1.02814	9	20.7049	1.15624	9	17.0022	1.09008	0.135549
Traes_2BS_A2AC8AAE5	381.96	32.95	1	2	11	88	9.90223	8.48486	0.994146	6	8.21208	0.943718	6	6.03806	0.898058	6	12.9947	0.945307	0.187518	0.895913	6	10.0405	0.943338	6	4.26061	0.940883	6	4.28812	0.926711	0.0415067
Traes_6AL_23918FB79	381.262	11.56	8	8	15	1159	127.327	6.43018	1.04239	15	12.3435	0.997605	15	8.74068	1.00593	15	8.0881	1.01531	0.38151	0.980077	15	4.45718	0.981754	15	10.5104	1.05852	15	11.9743	1.00678	0.81771
Traes_1AS_F471D2A01	378.481	15.02	6	6	11	566	59.2227	6.72705	0.982551	11	9.62701	1.02695	11	16.773	0.960295	11	11.3597	0.989931	0.658453	0.951337	11	5.20785	1.00517	11	7.82988	0.968454	11	5.10895	0.974987	0.255909
Traes_5BL_F1E1934A0	378.316	17.41	5	5	13	379	40.2728	6.81494	1.05553	12	19.4745	0.989728	12	12.6311	1.01321	12	8.93695	1.01949	0.417955	1.04502	12	13.5784	1.10525	12	8.76302	1.04116	12	14.4635	1.06381	0.0914782
Traes_2BS_5A45D68C2	378.314	32.13	1	5	14	305	33.8655	7.1958	1.00255	3	1.94081	1.03952	3	2.56312	1.20219	3	0.261466	1.08142	0.315525	1.11214	3	11.3529	1.12229	3	7.46604	1.21217	3	6.69001	1.14887	0.0426917
Traes_1DS_DB6D05EE4	378.241	17.03	2	6	18	370	40.9665	6.20166	1.14091	6	6.07397	1.14264	6	5.69495	1.15056	6	11.781	1.1447	0.000421026	1.18075	6	12.0153	1.0625	6	5.23803	1.16328	6	8.65961	1.13551	0.0666445
Traes_2AL_141C6B5E4	376.94	10.59	1	6	18	510	55.2429	8.01611	1.02939	1		1.15114	1		1.24395	1		1.14149	0.150456	1.40257	1		1.33933	1		1.34719	1		1.36303	0.00299183
Traes_XX_C5D1F1435	376.2	13.05	1	4	13	406	44.0114	5.37646	1.07264	3	5.92428	0.906147	3	21.281	0.911145	3	3.52342	0.963311	0.571374	0.970933	3	26.3103	0.99344	3	7.07779	0.932307	3	14.0072	0.96556	0.193473
Traes_5DL_59AAC9844	376.038	28.77	1	8	25	351	38.6619	7.97217	1.02849	3	25.8876	1.23828	3	4.61021	1.28004	3	8.28926	1.18227	0.14397	0.987107	3	13.1752	1.01135	3	7.91751	1.16417	3	14.4698	1.05421	0.431179
Traes_4AL_5BD269FF3	375.889	21.01	1	5	23	276	30.7203	5.69385	1.12261	5	13.0072	1.20211	5	4.57733	1.04851	5	10.7141	1.12441	0.10706	1.15868	5	11.3469	1.11855	5	5.98576	1.00158	5	9.04218	1.09293	0.18735
Traes_4DS_3C72C425D	374.663	48.17	4	4	11	164	16.7878	6.17627	1.00545	11	6.80383	0.943851	11	10.9844	0.946487	11	11.406	0.965263	0.226233	1.00661	11	8.91622	0.872647	11	16.2264	0.914952	11	11.9713	0.931403	0.224869
Traes_4DS_4D761086B	374.04	33.01	1	5	13	206	22.4947	9.1001	1.1871	1		1.2519	1		0.976467	1		1.13849	0.237694	0.995817	1		1.1343	1		0.976655	1		1.03559	0.547988
Traes_7DL_FED4780F5	373.853	44.97	6	6	14	149	16.8596	5.16064	0.985028	14	7.15799	0.976099	14	10.8531	0.948544	14	7.3647	0.96989	0.11123	0.925866	14	8.92366	0.924389	14	14.5128	0.934519	14	15.432	0.928258	0.00193386
Traes_XX_3C5D0D9A0	370.186	30.87	6	6	12	311	33.2404	5.52881	0.956951	12	7.74213	0.982666	12	13.2943	0.951249	12	8.17909	0.963622	0.0638769	0.895959	12	3.34261	0.994492	12	7.32599	1.09385	12	11.5873	0.994766	0.935348
Traes_5AS_5B7BFBD23	369.491	23.02	8	11	17	695	79.354	5.07178	0.982603	12	8.62147	1.04071	12	5.51953	0.985187	12	13.6572	1.00283	0.894922	0.985798	12	7.56759	1.02597	12	10.9674	1.01118	12	4.94153	1.00765	0.581287
Traes_3AS_1DD0D7B7A	368.184	32.38	2	6	12	244	26.6989	6.87354	0.947293	5	5.85147	0.974426	5	2.19978	1.00207	5	2.07599	0.974594	0.249349	1.10757	5	3.70336	0.936885	5	11.2477	0.924237	5	14.15	0.989563	0.876118
Traes_XX_E5F346D2F	367.817	40.26	5	6	13	231	23.6865	8.85107	1.02354	10	8.17525	0.981836	10	7.79285	0.987765	10	10.1372	0.997713	0.876791	0.960345	10	9.17338	0.972991	10	18.9321	0.978515	10	13.2081	0.970617	0.0319043
Traes_2BL_B17B085F9	367.222	20.45	1	5	14	269	29.6081	7.15186	1.05274	5	6.41338	1.05762	5	7.90532	1.09502	5	4.90375	1.06846	0.0359999	1.08384	5	9.47951	1.15671	5	7.43285	1.179	5	10.2368	1.13985	0.0397144
Traes_XX_6A6A1BE6F	362.746	25.59	5	6	16	340	36.7314	4.57666	0.979849	13	14.7495	0.990349	13	10.3758	1.03077	13	4.35642	1.00032	0.985307	0.957102	13	8.79055	0.902111	13	5.35854	0.989768	13	6.72169	0.94966	0.187901
Traes_3B_D59C1CA8B	362.721	21.29	1	7	22	263	29.839	4.85596	0.921442	1		1.06909	1		1.05504	1		1.01519	0.777422	1.04217	1		1.15538	1		1.17668	1		1.12474	0.0960989
Traes_3B_9769F92BC	361.509	23.24	5	5	13	383	41.2491	8.35303	1.00958	12	11.7643	1.08033	12	18.5983	0.996148	12	10.9484	1.02869	0.386513	0.989271	12	10.5992	1.01802	12	32.5286	1.03161	12	10.693	1.01297	0.407907
Traes_XX_CB805FCC2	360.408	10.26	5	5	11	906	96.2488	5.21143	0.900729	11	7.95197	0.904968	11	15.641	0.921677	11	6.99767	0.909125	0.00491479	0.913073	11	8.23676	0.852175	11	14.1273	0.858374	11	8.9529	0.874541	0.0229696
Traes_1AS_6AC8C20AE	359.909	41.82	4	11	18	318	35.7667	4.81787	1.00327	7	7.26205	1.04388	7	8.23493	1.06884	7	9.92348	1.03866	0.180377	0.946526	7	13.2044	1.03173	7	12.0784	0.976565	7	15.0709	0.98494	0.607432
Traes_2BS_CE0B2A211	359.647	12.53	1	3	10	359	37.9548	7.06396	0.961407	2	1.7602	0.843442	2	1.47206	1.02647	2	2.32348	0.943773	0.403999	1.10335	2	5.84339	0.8839	2	2.51661	0.950826	2	2.03397	0.979357	0.780685
Traes_6AS_26E908F59	359.137	11.27	1	7	12	896	97.8223	5.21143	0.958571	4	5.89538	0.993864	4	9.9416	0.994564	4	4.321	0.982333	0.27543	1.00555	4	3.72426	1.01939	4	3.80571	1.01072	4	2.08541	1.01189	0.0985371
Traes_2DS_68B68A00D	358.826	32.31	1	4	14	130	14.4466	9.5542	1.13665	3	4.4303	1.23435	3	5.18788	1.21206	3	7.18594	1.19435	0.0223601	0.959116	3	7.46618	1.14529	3	1.58899	1.05541	3	18.316	1.05327	0.426128
Traes_4AL_82AB2E772	358.437	18.1	2	7	15	536	59.3751	4.98291	0.884643	3	24.2579	0.956245	3	1.03194	0.807293	3	12.4673	0.882727	0.112296	0.828779	3	25.7844	0.852568	3	6.90201	0.816525	3	7.78019	0.832624	0.00397257
Traes_XX_3D2FEB8E4	356.925	27.44	1	6	17	215	23.3127	4.65283	0.926839	7	5.26342	0.973641	7	9.56232	0.889549	7	23.0897	0.93001	0.10256	0.87611	7	11.7283	0.858792	7	13.8334	0.844203	7	5.60408	0.859702	0.004293
Traes_2BS_C3CF1817A	356.739	32.82	1	4	14	131	14.5777	9.5542	1.16077	3	2.30339	1.07685	3	0.99746	1.05598	3	6.26419	1.09787	0.0924634	0.98567	3	7.88742	1.09251	3	1.02258	0.996472	3	6.29657	1.02488	0.539923
Traes_XX_6DDA59584	355.482	5.94	2	2	14	606	64.7444	5.87158	1.26302	13	9.44051	1.40416	13	20.2641	1.1685	13	7.53974	1.27856	0.0554424	1.1967	13	11.7657	1.45211	13	22.0225	1.3095	13	10.1815	1.31944	0.049571
Traes_4AL_DE0A5BAB2	354.952	20.78	4	5	14	361	39.1506	6.30322	1.01012	11	8.4171	1.03918	11	15.9853	0.993386	11	10.9866	1.01423	0.39896	0.951287	11	10.3762	1.02964	11	9.05771	1.03829	11	6.10305	1.0064	0.838514
Traes_6AL_8E2E9F090	354.832	30.09	2	2	12	113	12.1581	7.12256	1.02281	11	3.32547	1.02904	11	14.8288	0.931148	11	12.0288	0.994331	0.874321	1.03673	11	14.7983	1.0039	11	7.01431	0.91601	11	8.00889	0.985547	0.727155
Traes_7DS_5BC7069B8	354.173	27.52	6	7	15	436	46.6819	5.37646	1.09977	12	3.28135	1.04017	12	7.51765	1.04305	12	11.5129	1.061	0.088054	1.13354	12	9.27406	1.14452	12	19.0713	1.10227	12	10.6249	1.12678	0.00981841
Traes_7AS_518C8E30A	353.882	38.03	6	6	14	305	33.2896	6.29053	1.02942	14	12.459	1.10914	14	9.62363	1.07167	14	12.6417	1.07007	0.0931447	1.08775	14	10.1302	1.20594	14	12.9604	1.18103	14	10.6812	1.15824	0.0479889
Traes_2DL_950B7549D	353.605	31.18	4	5	12	279	31.4333	8.70459	1.00269	7	10.2738	0.867842	7	8.46044	1.01289	7	12.5023	0.961141	0.49323	1.03726	7	3.46752	0.953775	7	11.5409	0.982867	7	4.82806	0.991299	0.756121
Traes_5AL_8962E6992	350.987	44.74	1	3	10	114	13.4696	5.17334	0.96391	4	4.94512	0.986677	4	8.22145	0.917767	4	14.645	0.956118	0.162807	0.983059	4	6.59463	0.961452	4	5.06247	0.927631	4	3.20816	0.957381	0.118337
Traes_5AL_07951DCB6	348.168	17.55	1	8	16	638	71.2041	7.03467	1.14724	1		0.947006	1		1.03081	1		1.04169	0.547288	1.15674	1		1.05965	1		1.09757	1		1.10465	0.0657703
Traes_5BL_B098BF807	348.071	35.43	5	5	14	127	14.8408	9.74463	1.10535	13	10.422	1.1712	13	12.5244	1.00285	13	11.6301	1.09313	0.197617	1.00055	13	7.62981	1.12684	13	9.34313	1.0642	13	15.65	1.06386	0.221912
Traes_3B_23724F703	347.662	28.66	2	3	13	157	15.4844	9.12939	0.944207	7	3.34614	0.908646	8	4.56548	0.890496	8	13.5603	0.91445	0.0323571	0.810733	7	4.58077	0.91737	8	8.31267	0.836723	8	9.86117	0.854942	0.0456509
Traes_7DL_2F413CF0E	347.647	13.64	1	1	10	110	11.8409	5.51611	0.977103	10	7.40473	1.00901	10	4.37217	0.879249	10	10.3821	0.955122	0.369234	0.900987	10	9.57963	0.962713	10	6.70352	0.936132	10	2.58263	0.933277	0.0648724
Traes_4AL_198AD99FF	347.615	15.15	1	9	17	904	101.129	6.29053	1.15059	1		1.33657	1		1.31004	1		1.26573	0.0445995	1.3311	1		1.34939	1		1.14974	1		1.27674	0.0491425
Traes_XX_E78F99BE1	347.114	22.62	9	9	14	535	58.7158	8.23584	0.927309	14	5.07092	0.975343	14	10.3906	0.973155	14	5.35317	0.958602	0.118242	0.870716	14	18.2108	0.824479	14	7.55417	0.913985	14	6.28513	0.869727	0.0371718
Traes_XX_BA4CE84BE	345.942	31.85	7	7	13	336	36.314	6.52197	0.972013	13	6.07815	1.01555	13	17.1238	0.987275	13	15.8979	0.991612	0.578261	1.04249	13	11.8172	1.00625	13	14.1778	0.926738	13	14.9935	0.991828	0.83332
Traes_5BL_A54F2104B	345.041	44.74	4	4	10	152	16.9109	6.56592	0.94371	10	10.1082	0.995508	10	11.5353	0.966569	10	7.98969	0.968596	0.171118	0.922316	10	15.0863	0.897575	10	12.1798	0.907079	10	12.1832	0.90899	0.00621048
Traes_XX_9802D12ED	345.005	29.13	2	6	13	357	39.0845	5.90967	1.01697	5	7.17977	1.06902	5	2.88892	1.01427	5	9.91094	1.03342	0.201515	1.09077	5	3.19584	0.98739	5	5.19291	0.967599	5	7.59434	1.01525	0.728192
Traes_6BL_58BB13700	344.875	18.81	8	8	13	622	69.5022	5.32568	1.07032	13	12.3462	0.989485	13	12.9	1.1043	13	13.9243	1.0547	0.249418	0.997236	13	8.74747	0.976941	13	9.09164	1.06669	13	15.6075	1.01362	0.665896
Traes_7AL_F3ED3303D	344.674	22.57	8	8	14	536	58.9125	5.65576	0.979737	14	11.3523	1.0072	14	12.1579	0.983436	14	10.8892	0.990124	0.369802	0.987228	14	16.3202	0.992699	14	18.985	0.944631	14	12.5529	0.974853	0.239729
Traes_6BL_72872DD7A	343.298	26.44	1	7	17	295	34.1632	7.29834	0.940826	1		1.11445	1		1.14802	1		1.06776	0.401898	0.967318	1		1.15377	1		0.94634	1		1.02248	0.765634
Traes_2DL_CAE4AEC4D	342.512	41.96	2	4	14	143	15.6646	5.5415	0.977453	6	7.55118	1.0099	6	6.2729	0.924474	6	3.90831	0.970609	0.359178	0.934862	6	4.60439	0.972504	6	8.7023	0.944283	6	5.65098	0.95055	0.0485267
Traes_5BL_3892C17DC	342.141	24.65	3	6	17	357	37.1349	6.27783	1.1551	7	11.416	1.0534	7	6.07961	0.996776	7	10.3827	1.06843	0.277633	1.04768	7	8.51382	1.16974	7	5.64196	1.05923	7	8.62902	1.09222	0.141229
Traes_2AL_C4CDAA081	341.534	20.96	5	5	14	353	37.4014	5.14795	1.09945	14	4.34547	0.921864	14	14.3111	0.99196	14	9.4639	1.00443	0.939511	1.1585	14	16.2612	0.993025	14	14.5021	1.01935	14	12.1972	1.05696	0.382762
Traes_4AL_766B299B1	340.956	35.26	9	9	15	397	42.9501	5.84619	1.02599	14	10.9108	0.970939	14	17.8841	1.00035	14	13.5762	0.999093	0.959724	1.04939	14	7.77362	1.00167	14	14.4793	0.979749	14	10.0967	1.01027	0.666974
Traes_5BL_D699B2815	340.028	28.15	4	8	16	405	44.3157	10.6089	1.14896	9	8.36936	1.09641	9	11.1565	1.0857	9	5.24261	1.11036	0.0299699	1.13584	9	11.265	1.09575	9	11.0254	1.01033	9	5.42819	1.08064	0.161206
Traes_1AS_C7E294E15	338.702	13.43	3	6	12	685	73.2778	5.18604	0.993322	5	11.7911	0.934083	5	38.7689	0.911367	5	2.86899	0.946257	0.158814	0.948789	5	17.7341	0.866191	5	12.549	1.03822	5	10.2662	0.951066	0.428414
Traes_4BS_36BB08B75	338.651	21.26	2	3	10	207	22.5148	4.39893	1.07965	3	22.1032	1.08616	3	1.26543	0.98537	3	2.06832	1.05039	0.261832	0.85981	3	5.58005	0.955466	3	0.305682	0.97268	3	1.48606	0.929319	0.181711
Traes_1AL_7C91EF27D	338.273	17.24	3	4	11	348	36.5093	5.08447	0.872342	4	2.58818	0.907627	4	4.327	0.809269	4	4.80961	0.863079	0.0414231	0.938314	4	1.96352	0.829855	4	6.26521	0.885737	4	9.25837	0.884635	0.0664213
Traes_3B_D101C63ED	338.06	16.45	1	5	8	468	52.0939	5.93506	0.977531	2	14.5882	1.069	2	7.09254	1.01213	2	7.85646	1.01955	0.539686	0.925061	2	7.24451	1.05428	2	7.60858	0.974093	2	9.40446	0.984479	0.720227
Traes_XX_F672AB8A5	337.601	32.35	7	7	17	371	39.5359	5.16064	0.933897	17	14.4878	0.959969	17	14.9368	0.9899	17	13.0577	0.961256	0.138945	0.988293	17	4.80495	0.923589	17	7.63198	0.963499	17	15.7642	0.95846	0.158365
Traes_6DS_5DBF48560	337.281	22.44	3	5	11	303	32.5801	6.53662	0.989369	9	14.6627	1.0754	9	18.3995	1.03852	9	22.5022	1.03443	0.301175	0.964105	9	8.00754	0.93528	9	10.672	0.966281	9	11.4639	0.955222	0.0463481
Traes_3B_E792EFE61	337.116	13.05	1	4	12	406	44.0964	5.37646	0.956963	2	9.94582	1.00794	2	5.92733	0.926374	2	5.99319	0.96376	0.267159	0.853293	2	17.5377	0.99999	2	0.269303	0.860406	2	15.4669	0.904563	0.183728
Traes_2DL_F48387F4E	337.085	26.32	4	4	16	228	24.9759	8.26514	1.09214	16	8.8033	1.09268	16	8.80232	0.989234	16	10.9613	1.05802	0.233664	1.00446	16	8.01396	1.07225	16	13.0073	1.01451	16	7.88473	1.0304	0.286662
Traes_7DL_09D23CBAF	335.703	21.49	3	6	13	377	39.1822	8.35303	0.940896	6	10.2823	0.987566	6	17.5356	0.954587	6	6.24615	0.961016	0.106454	0.996622	6	11.9622	0.980738	6	10.0372	1.0225	6	8.8036	0.999955	0.997375
Traes_4BS_A37887801	335.242	21.38	2	5	15	318	33.1021	5.84619	0.921348	6	5.60575	0.979981	6	12.0087	0.947888	6	13.6843	0.949739	0.0974093	0.887843	6	10.9861	0.813377	6	5.67816	0.863792	6	13.2473	0.855004	0.0221407
Traes_2AL_5A98F8BF1	334.668	11.17	1	2	11	197	22.2523	6.55127	1.08458	3	5.85306	0.967981	3	2.03423	1.09004	3	2.86204	1.04753	0.354874	0.902951	3	0.444896	1.07087	3	1.47368	1.01792	3	1.72858	0.997246	0.960734
Traes_1AL_EB198861F	334.11	23.64	3	5	14	313	35.3792	8.32373	1.00653	10	8.51308	1.07246	10	7.85955	1.09961	10	21.8832	1.05953	0.164035	0.985734	10	10.5273	1.01853	10	21.5082	1.17427	10	11.016	1.05951	0.413792
Traes_2AL_520618712	333.952	24.85	1	7	15	342	36.6083	5.96045	1.23352	1		0.995568	1		1.02914	1		1.08608	0.366586	1.23332	1		1.14663	1		1.22539	1		1.20178	0.0182916
Traes_6BL_09F719397	333.094	23.69	6	6	13	363	39.6883	7.02002	0.992047	13	15.4204	0.987347	13	13.6647	1.02942	13	3.98462	1.00294	0.845738	0.991227	13	13.8509	0.949571	13	8.5894	0.966049	13	8.18489	0.968949	0.124392
Traes_2AL_065CDBD34	332.657	45.61	4	4	13	114	11.6897	4.41162	0.954877	13	6.78632	0.999492	13	10.1336	0.914429	13	18.3526	0.956266	0.216983	0.971663	13	20.3515	0.884444	13	23.6212	0.962552	13	11.0043	0.939553	0.160634
Traes_5BL_5041B968E	332.207	47.22	1	7	11	252	26.1388	7.32764	0.902684	2	23.8027	0.983065	2	20.2433	0.961053	2	0.0231357	0.948934	0.166985	0.896311	2	0.180035	0.998546	2	21.6323	0.960148	2	8.94277	0.951669	0.246464
Traes_5BL_CA478811A	332.125	10.2	7	7	15	804	87.1874	6.27783	1.05037	14	16.2439	1.09276	15	16.3417	1.05304	15	10.3094	1.06539	0.0412511	0.99601	15	7.88274	1.13355	15	21.323	1.0049	15	11.3409	1.04482	0.419372
Traes_4DL_47EDB60E0	332.004	14.86	2	2	10	276	30.0064	8.88037	0.937192	10	9.03075	1.05861	10	12.2225	0.916712	10	11.2993	0.970838	0.577858	0.858485	10	10.1889	0.944541	10	8.21514	0.853013	10	9.9745	0.885346	0.0607985
Traes_6AL_42AEB5299	331.792	23.86	7	7	11	503	54.3647	5.61768	1.02788	11	13.7741	0.982215	11	12.9773	1.01068	11	10.1823	1.00693	0.654841	0.967227	11	9.60765	1.07343	11	20.6356	0.99358	11	13.214	1.01141	0.754971
Traes_7AL_D41925FB8	330.096	14.98	6	6	14	514	56.4132	5.50342	1.02341	14	8.33826	1.04029	14	10.3432	0.995889	14	11.2738	1.01986	0.264551	0.974291	14	12.2358	1.05579	14	10.3343	1.00728	14	9.89791	1.01245	0.651298
Traes_3B_BD1F09DAC	329.537	19.21	2	11	15	984	108.323	5.5542	0.885601	1		0.948512	1		0.969289	1		0.934467	0.121173	0.955672	1		1.03279	1		1.05862	1		1.01569	0.662238
Traes_5BS_8ECE54AC4	328.083	27.59	2	2	18	87	9.79563	4.71631	0.990686	18	15.0146	0.998757	18	10.6673	0.89697	18	14.5049	0.962138	0.366121	0.928861	18	16.663	0.891507	18	18.6687	0.858461	17	21.8083	0.892943	0.0342387
Traes_7AS_86807FA9E	326.998	20.49	2	4	8	371	38.3884	4.69092	1.03732	3	10.3345	1.14095	3	1.75543	1.04766	3	2.56958	1.07531	0.149665	1.02145	3	6.94523	0.987803	3	2.91474	1.0097	3	3.02906	1.00632	0.587243
Traes_3AL_F623F588A	326.561	15.88	2	4	10	485	54.4956	5.87158	0.925799	4	2.94514	0.963621	4	10.2505	1.04516	4	3.68655	0.978195	0.598971	1.03957	4	7.98132	1.07296	4	10.2258	1.07542	4	3.8149	1.06265	0.0324041
Traes_5DL_FCF08AEA6	325.536	28.57	3	6	11	399	40.9601	6.68311	1.07127	4	4.01549	0.997615	4	10.3841	1.01112	4	5.59664	1.02667	0.359988	1.07032	4	5.06393	1.06018	4	15.9207	0.99696	4	9.45389	1.04249	0.205353
Traes_5BL_25CE08553	325.467	25.61	7	7	10	488	54.6304	5.94775	0.930918	10	10.1024	0.972823	10	19.9412	0.984593	10	6.26986	0.962778	0.149662	0.992664	10	5.94996	0.964828	10	14.5219	0.94397	10	8.66496	0.967154	0.145269
Traes_2AS_61CA8D503	324.377	25.99	1	6	16	227	24.6152	4.62744	0.989781	6	2.83091	1.037	6	9.15008	0.971196	6	7.09214	0.999325	0.975652	0.971481	6	7.92646	0.954539	6	11.8075	0.901076	6	10.8478	0.942365	0.112996
Traes_XX_B2AEA319D	324.228	14.81	1	6	14	567	62.7558	5.04639	0.928431	2	10.2155	0.901971	2	6.34747	0.835238	2	4.52781	0.888547	0.0566793	0.837927	2	9.29276	0.942307	2	25.4615	0.89247	2	2.35204	0.890901	0.0685736
Traes_2AL_21B8BCA9C	323.343	31.54	2	2	7	130	13.3957	7.85498	1.0741	7	9.46334	0.89924	7	9.95063	0.926473	7	12.0744	0.966605	0.601325	1.05183	7	4.98608	0.995726	7	23.3668	0.984263	7	15.8133	1.01061	0.661897
Traes_3DS_116082A6F	322.428	16	4	4	9	425	45.8036	6.41748	0.956873	9	9.20181	0.897146	9	8.15077	1.02449	9	14.6312	0.959504	0.385742	1.00952	9	8.81026	1.04795	9	16.189	1.00631	9	5.96538	1.02126	0.252931
Traes_2AL_7533C8057	321.532	32.05	2	5	9	312	33.0962	6.31592	0.988249	4	8.56876	0.986562	4	19.614	1.00799	4	10.6518	0.994267	0.492249	0.956962	4	1.07794	0.860923	4	7.9957	0.980524	4	1.15095	0.932803	0.207601
Traes_4AL_4CF27F6B1	321.258	14.29	3	6	14	553	59.7015	6.07471	1.08818	8	10.2065	1.10261	8	3.89697	1.12135	8	9.75031	1.10405	0.00840977	1.01034	8	9.93696	1.19995	8	9.88812	1.08076	8	11.2501	1.09702	0.221657
Traes_1BS_90427972B	321.103	19.59	5	6	12	531	58.2806	5.30029	0.950377	8	8.79596	1.0179	8	11.1258	1.01635	8	22.9504	0.994874	0.839224	1.06064	8	13.1678	1.11135	8	9.85086	0.967909	8	5.24012	1.04663	0.382442
Traes_7AS_FEE6CC75E1	320.654	34.25	2	2	9	73	7.83486	7.35693	1.13582	9	3.44467	1.10624	9	4.30948	1.04086	9	10.9113	1.09431	0.0782398	0.878798	9	9.26874	1.0341	9	19.9988	0.947161	9	12.2557	0.953354	0.408305
Traes_4DS_AFAF2A29E	320.625	34.91	1	5	19	169	18.9043	4.7417	1.24545	1		1.42828	1		1.00913	1		1.22762	0.201457	0.931189	1		1.37714	1		0.996543	1		1.10163	0.540878
Traes_3AL_09042FCEC	318.994	35.06	1	3	11	154	17.289	7.34229	1.01681	1		0.902342	1		1.02396	1		0.981039	0.677861	1.02397	1		0.879876	1		1.03556	1		0.979803	0.725734
Traes_XX_766556DF7	318.899	27.17	2	7	13	357	38.7815	6.23975	0.96523	3	4.95623	1.0491	3	7.98195	0.959683	3	6.74487	0.991337	0.792817	0.844708	3	20.9891	0.870468	3	6.88911	0.928312	3	7.46266	0.881163	0.0406496
Traes_5BL_CE7069050	317.356	19.88	5	5	14	327	36.4459	5.30029	1.03152	14	10.7124	0.989374	14	16.7714	1.04185	14	14.582	1.02092	0.322369	0.948383	14	11.8582	1.03567	14	15.4754	1.02184	14	12.7214	1.00197	0.948717
Traes_6DL_94DCF0B70	317.279	21.29	3	5	12	371	40.6936	6.62451	1.03471	7	15.4248	1.00086	7	9.07854	1.00282	7	8.14755	1.0128	0.36362	1.12205	7	10.8733	1.08873	7	6.92514	1.19554	7	15.4787	1.13544	0.0502177
Traes_XX_07FD813CB	317.27	14.8	4	4	8	473	51.5823	6.58057	1.01398	8	4.24656	1.08673	8	6.26578	1.10487	8	7.77765	1.06853	0.132381	1.00963	8	9.73459	1.08429	8	4.39501	1.11568	8	10.7437	1.06987	0.156449
Traes_7DS_70D328BCE	316.998	23.79	1	5	10	290	32.5631	5.0083	0.999094	2	7.17708	0.968009	2	10.7939	1.01137	2	2.53103	0.992825	0.634081	0.903097	2	5.87367	1.01128	2	11.8022	1.04751	2	2.20437	0.987296	0.79722
Traes_6BS_6F8DEF103	315.694	15.07	2	6	16	511	57.5928	4.77979	0.94618	4	6.11062	1.00326	4	12.1327	1.00499	4	8.72053	0.984811	0.51415	0.96377	4	7.19179	1.0049	4	2.29156	1.01606	4	5.13577	0.994911	0.779254
Traes_6AS_52C59C68D	315.129	20.42	4	4	12	289	31.2473	5.21143	0.979692	12	7.52259	1.02103	12	12.6477	0.980334	12	6.13333	0.993684	0.689507	0.98235	12	7.90526	0.95751	12	9.66773	0.949151	12	6.50385	0.963004	0.0655563
Traes_5BL_69D450D3A	314.493	29.58	2	5	9	382	39.1772	6.55127	0.975896	2	3.98161	1.03715	2	12.0094	0.994347	2	0.892372	1.00246	0.904403	1.02656	2	5.68904	1.08191	2	14.9929	0.949732	2	8.8687	1.0194	0.662986
Traes_XX_8AFA13CF5	314.226	13.29	3	8	12	865	96.6243	6.65381	0.930442	7	7.1964	1.10698	7	6.04642	1.01625	7	6.79892	1.01789	0.759104	0.930712	7	17.4507	0.938435	7	11.9793	0.965566	7	4.88906	0.944904	0.0348823
Traes_XX_1F8EB3E2A	313.882	18.48	1	4	8	276	29.8321	6.80029	0.992535	2	7.53502	1.01113	2	14.2823	0.963089	2	3.36927	0.988918	0.511212	0.844887	2	10.4959	1.02386	2	0.268182	0.959825	2	0.625631	0.942856	0.389027
Traes_3B_7779FCCA8	313.622	14.71	1	4	7	340	35.5016	8.27979	0.946618	2	15.7589	1.03067	2	13.8961	0.957638	2	7.3929	0.978308	0.497228	1.15134	2	10.5277	1.03817	2	23.9016	0.990111	2	1.5711	1.05987	0.336901
Traes_XX_B18663695	312.417	20.32	1	6	10	571	62.602	8.82178	1.0364	1		0.679472	1		0.93816	1		0.884676	0.391872				1.02036	1		0.963699	1		0.992031	0.825457
Traes_3AL_C53F22896	312.143	56.63	2	3	11	83	8.73122	5.09717	0.986304	6	6.26738	0.961797	6	2.87075	0.940626	6	3.02662	0.962909	0.106724	0.947511	6	3.39612	0.893877	6	5.18871	0.840744	6	4.13925	0.894044	0.0751953
Traes_1AL_0753233FD	311.999	18.99	6	6	12	395	43.4256	7.47412	1.00602	12	12.9546	1.02561	12	10.2111	1.03298	12	6.31197	1.02154	0.115755	0.977459	12	15.8535	1.01333	12	8.92671	0.998724	12	6.24717	0.996504	0.769062
Traes_2DS_43C0C8BBD	310.164	20.42	2	4	7	382	39.0601	5.75732	1.00432	3	1.53524	0.932174	3	1.58071	1.02163	3	7.26023	0.986042	0.661046	1.00984	3	1.17052	0.930752	3	5.32327	1.00223	3	8.57384	0.980943	0.528324
Traes_1AS_70E8717D0	309.57	18.7	3	3	8	246	26.0353	9.33447	0.969272	6	10.0789	0.942533	6	8.26461	0.978764	6	19.9417	0.963523	0.0781924	0.965044	6	12.8188	0.922626	6	11.582	0.963446	6	9.88447	0.950372	0.0701026
Traes_6BL_54182EEB2	309.436	24.48	1	5	9	433	46.0998	8.60205	0.909518	2	17.7422	0.899049	2	22.8993	1.07452	2	2.99938	0.961028	0.563656	0.939497	2	5.80726	1.0255	2	5.25587	0.952019	2	3.46581	0.972339	0.410855
Traes_4BL_362225B2C	309.289	23.85	4	4	9	327	36.2703	6.96143	0.965998	6	8.17676	1.0352	6	7.16489	0.979467	6	8.7903	0.993554	0.789623	0.941862	6	11.4333	1.00051	6	3.06322	0.924016	6	13.5163	0.955461	0.193702
Traes_2BL_429364671	309.083	20.18	5	5	10	342	35.502	7.89893	1.00437	10	13.0098	0.857459	10	8.48263	0.850006	10	4.62462	0.903945	0.196145	0.890682	10	16.1145	0.88243	10	19.3914	0.804996	10	8.23613	0.859369	0.0356574
Traes_XX_73BC51477	307.553	17.15	8	8	13	554	60.0444	6.20166	0.946463	13	19.1327	1.04425	13	20.7928	1.06858	13	13.1339	1.01977	0.649269	1.01007	13	13.7931	0.945657	13	16.7158	1.04535	13	12.654	1.00036	0.9913
Traes_XX_751970CE9	306.291	21.1	5	5	11	455	45.2848	6.44287	0.926854	11	10.1062	0.973466	11	10.5414	0.892351	11	7.57105	0.93089	0.0988102	0.97592	11	6.95294	0.843569	11	8.74514	0.922757	11	9.68941	0.914082	0.155023
Traes_1AL_629D67563	305.982	42.36	1	5	11	144	16.5477	10.2134	1.06882	3	7.98442	1.19908	3	0.523016	1.05926	3	7.27147	1.10905	0.136782	1.213	3	4.17769	1.14263	3	4.45272	1.0216	3	1.69018	1.12574	0.153375
Traes_2AL_16CF7A3BA	305.945	24.22	3	3	12	128	14.2065	9.43701	1.00854	12	8.8037	1.12471	12	11.9471	0.996261	12	4.87314	1.04317	0.402071	0.895113	12	12.6363	0.912199	12	14.9835	0.95684	12	10.4773	0.921384	0.0506604
Traes_2AL_D6DB7DA57	305.31	52.89	7	7	14	225	25.0452	4.71631	0.981902	14	11.2172	1.00535	14	14.8264	0.976741	14	6.25806	0.987997	0.30591	0.982341	14	12.5637	0.991022	14	16.8486	0.983664	14	11.9195	0.985676	0.0337514
Traes_7AS_F139D99CF	304.242	13.73	1	6	14	539	58.1367	7.47412	0.978758	1		1.05363	1		0.920271	1		0.98422	0.722259	0.895031	1		1.114	1		0.887763	1		0.965598	0.68859
Traes_1DL_DAE45B4D7	304.004	13.56	7	7	10	789	88.008	5.69385	1.05899	10	13.4396	1.02349	10	9.75685	0.979626	10	6.41783	1.0207	0.462259	0.99024	10	8.76896	1.07469	10	9.50336	0.977733	10	3.53516	1.01422	0.686428
Traes_5AL_A8C598914	303.844	55.61	1	7	10	214	22.4229	5.49072	1.12595	1		1.31238	1		0.891167	1		1.10983	0.462556	0.945846	1		1.1931	1		1.03424	1		1.05773	0.50854
Traes_7BL_A42D6C984	303.523	22.22	1	1	6	108	10.9357	7.44482	0.957248	6	16.8403	0.953054	5	14.2153	0.908522	6	8.8919	0.939608	0.0606432	1.00652	6	13.9541	0.914613	6	13.5725	0.973499	6	10.0294	0.964877	0.321354
Traes_4AS_2DCA42965	303.217	23.64	7	7	11	495	53.2504	7.60596	1.00138	11	5.76142	1.12931	11	6.53399	1.10078	11	15.7028	1.07716	0.18488	1.0493	11	7.01659	1.12195	11	9.87486	1.04697	11	14.6842	1.07274	0.0979615
Traes_5DS_3C0D10B64	300.995	24.23	5	5	8	359	37.4364	7.89893	1.01271	7	15.6091	1.00188	7	8.52832	1.04235	7	12.1287	1.01898	0.257173	1.04026	7	3.98066	1.06779	7	8.90327	1.14014	7	15.196	1.08273	0.108861
Traes_6DS_78871A7EA	299.343	15.69	3	4	14	325	35.9736	6.56592	1.09412	8	12.2703	1.05893	9	5.62207	0.998194	9	14.6727	1.05041	0.213764	0.96142	9	18.4537	1.09171	9	14.3688	1.06906	9	5.82245	1.04073	0.417515
Traes_4AS_1FF67D54C	298.463	33.17	2	6	17	205	21.4787	6.63916	1.16728	6	13.3399	1.01405	6	7.3692	1.03352	6	4.7923	1.07162	0.275388	1.33582	6	15.654	1.28684	6	13.8281	1.13147	6	7.77195	1.25138	0.0551262
Traes_3AL_CB2D26022	298.011	37.75	3	5	11	204	21.8459	6.39209	1.06819	3	11.3201	0.97949	3	10.2342	1.02986	3	12.7989	1.02585	0.420231	1.02198	3	14.21	0.921229	3	3.82305	0.932331	3	6.01609	0.958513	0.323031
Traes_2DL_8D23EB0D7	297.579	22.69	1	4	7	357	38.4863	9.12939	0.905283	2	7.56603	0.71367	2	0.148209	0.789105	2	14.1505	0.802686	0.0713405	0.796647	2	15.6562	0.830595	2	4.52009	0.845617	2	2.9189	0.824286	0.00672634
Traes_XX_95D2D48D9	295.532	16.01	3	4	10	331	34.3052	8.77783	0.910364	7	14.6648	1.11619	7	5.33553	0.954298	7	14.3612	0.993616	0.928062	0.938392	7	6.83879	1.0445	7	8.62339	0.992179	7	11.9677	0.991689	0.811569
Traes_6AS_539B381F1	295.287	14.74	1	1	5	190	18.144	5.5542	0.943091	5	2.28433	0.987281	5	2.96385	0.99747	5	2.10568	0.975948	0.286248	0.979228	5	8.47146	0.908341	5	11.1032	0.902512	5	5.39782	0.930027	0.104987
Traes_5DS_DE0CBA02C	294.71	34.23	2	4	8	222	22.659	9.45166	0.959884	2	6.78578	0.922636	2	8.4409	0.978589	2	1.05032	0.953703	0.106413	1.02062	2	3.73232	0.993378	2	11.0021	0.941833	2	0.950789	0.985276	0.589116
Traes_4AS_1CDA71553	293.242	27.04	1	5	11	355	38.7713	5.71924	1.24252	2	4.97755	1.03345	2	5.97887	1.09714	2	1.18617	1.12437	0.18213	0.999542	2	0.858237	1.28341	2	9.63214	1.02525	2	7.2847	1.10273	0.374625
Traes_2BL_6300DA696	293.21	66.13	5	5	16	62	7.02377	9.99365	1.06286	16	13.9932	1.27893	16	15.1007	1.05123	16	32.379	1.131	0.218846	1.15297	16	10.7395	1.28152	16	17.9007	1.37586	16	32.7065	1.27012	0.0527081
Traes_4DS_1684EB8521	292.872	46.51	1	5	15	129	13.8003	9.86182	1.00272	3	5.58437	0.961859	3	0.53744	0.93755	3	2.54379	0.967376	0.228326	1.0362	3	16.0728	1.06608	3	5.19809	1.11174	3	0.224519	1.07134	0.0831458
Traes_4AS_5B20D8401	292.499	29.17	3	3	7	144	16.1973	9.65674	0.979285	7	6.376	1.01384	7	12.9628	0.87563	7	6.8646	0.956253	0.402621	0.962929	7	10.6979	0.963843	7	12.5794	1.00605	7	5.74495	0.977607	0.256068
Traes_1AL_3F7734C6B	290.061	24.24	7	7	10	462	49.1102	7.95752	1.08287	9	7.89067	1.07924	10	25.543	1.08515	10	11.2463	1.08242	0.000436729	1.08156	10	10.6216	1.10469	10	19.0647	1.14679	10	13.3909	1.11102	0.0283283
Traes_1DL_5AE278890	289.874	22.13	6	6	9	461	50.0574	5.74463	0.980533	9	6.70116	0.917522	9	10.9875	1.00608	9	5.09095	0.968044	0.348541	1.05094	9	7.50284	0.991643	9	3.42021	1.02283	9	6.33784	1.0218	0.330904
Traes_5BS_19E54A2E0	289.38	11.41	3	3	8	447	46.4216	4.48779	1.0096	8	8.95151	1.05637	8	13.7112	0.964407	8	7.13753	1.01013	0.73959	0.962258	8	7.79871	1.03348	8	6.27035	0.990001	8	10.2386	0.995248	0.839973
Traes_XX_59D7D7747	289.357	17.75	1	4	10	231	24.912	5.36377	1.13894	4	11.2021	0.741071	4	48.718	1.14152	4	20.1019	1.00718	0.961896	1.46721	4	4.50578	1.31747	4	8.72934	1.07068	4	15.1534	1.28512	0.132504
Traes_XX_7422B597C	289.266	9.68	5	5	7	723	74.0851	7.02002	1.00266	7	17.0742	0.940082	7	8.43024	0.899627	7	7.99475	0.947455	0.221651	1.01344	7	8.15528	0.923983	7	11.9693	0.96622	7	6.72913	0.96788	0.339758
Traes_3AS_68529BA25	288.668	18.48	1	4	7	276	29.8051	6.72705	1.06381	1		1.13666	1		1.01229	1		1.07092	0.188252	0.967178	1		1.10416	1		1.00542	1		1.02559	0.594688
Traes_5DL_683AE36C9	288.508	32.28	5	5	11	254	26.7932	7.89893	1.01754	11	8.99462	0.949088	11	7.01388	1.04944	11	8.44356	1.00536	0.873048	0.999088	11	9.118	0.942419	11	15.8285	1.00065	11	3.8993	0.980718	0.420094
Traes_XX_45CF2B244	287.934	8.68	1	5	7	806	90.2289	5.52881	1.07022	1		0.971708	1		1.12441	1		1.05545	0.340563	1.10269	1		0.882996	1		0.947103	1		0.977597	0.763997
Traes_XX_3F5756D8E	287.836	34.96	3	3	10	123	13.2984	6.11279	0.969747	9	10.6543	1.0059	9	8.80346	0.920819	9	5.98178	0.965488	0.296478	0.959569	9	13.5306	1.00154	9	7.03285	0.932745	9	9.00836	0.964618	0.219195
Traes_3DS_05C39A111	287.396	15.44	6	6	13	609	66.01	7.47412	1.02964	13	8.63339	1.08901	13	8.13323	1.08602	13	9.14366	1.06822	0.0716181	1.03888	13	9.12513	1.17378	13	15.4122	1.11082	13	11.0238	1.10783	0.109581
Traes_1BL_BEAA0F3D3	286.754	16.81	4	4	8	345	38.9821	6.93213	1.0001	8	10.3411	1.07101	8	7.62514	1.07939	8	11.6307	1.05017	0.184211	1.01201	8	10.3123	1.04662	8	19.5139	1.07392	8	10.6143	1.04418	0.132498
Traes_2AS_3F458D2CF	285.031	25.9	2	6	11	305	32.9863	4.95752	0.809563	5	9.51402	0.942744	5	23.3055	0.990396	5	1.55416	0.914235	0.253852	0.937679	5	13.0143	0.712426	5	11.971	0.962246	5	1.49782	0.870784	0.245575
Traes_XX_4F379E8B9	284.632	12.58	3	4	11	477	52.178	5.78271	1.03564	6	10.8546	0.964287	6	17.6423	0.898487	6	17.297	0.96614	0.482645	0.951611	6	8.7818	0.98642	6	4.88869	0.898371	6	4.65742	0.945467	0.16691
Traes_6DS_A3B8C7F92	284.484	11.27	1	7	9	896	97.8233	5.18604	1.01074	1		1.23693	1		1.07788	1		1.10852	0.247085	1.02148	1		1.10669	1		1.15779	1		1.09532	0.138693
Traes_4BL_3EFFEDE44	283.953	18.13	1	2	10	160	18.1872	4.7417	1.00392	6	9.48973	1.02803	6	7.57038	0.944902	6	8.39158	0.992281	0.784159	1.001	6	3.20952	0.930747	6	10.156	0.984329	6	11.9879	0.972026	0.317682
Traes_4BS_067788F5E	283.929	25.37	5	5	12	268	30.7966	5.021	1.077	12	9.09926	1.04142	12	11.4179	1.01612	12	11.1814	1.04485	0.126319	1.06063	12	7.96185	1.05881	12	11.281	1.01677	12	9.75706	1.0454	0.0868075
Traes_XX_4D8BD54C3	283.235	18.5	5	5	11	400	43.6559	6.90283	0.944544	11	12.1339	0.89151	11	9.89368	0.950472	11	11.9388	0.928842	0.0629129	0.944548	11	18.786	0.874596	11	19.9997	0.935002	11	17.7657	0.918049	0.0645754
Traes_6AL_5FC1FDFA8	282.991	21.86	2	4	12	215	23.2745	5.12256	1.01225	3	6.11601	0.98547	3	21.7582	0.988112	3	0.278396	0.995278	0.635202	0.909805	3	8.68064	1.05491	3	22.8255	0.964806	3	3.63094	0.976508	0.634447
Traes_1DL_9E700497C	282.767	50.41	1	5	10	121	13.7821	9.5249	1.122	2	3.32214	1.20053	2	2.63395	1.24522	2	3.66511	1.18925	0.0343603	1.12656	2	13.384	1.21789	2	6.4098	1.09106	2	10.3962	1.14517	0.0615327
Traes_7DS_7EECD7F6A	281.835	20.55	2	7	12	584	63.9257	8.11865	0.952649	2	4.56918	0.993567	2	3.63848	0.86795	2	2.23896	0.938055	0.235982	1.06116	2	4.54454	1.03151	2	5.75056	1.00524	2	6.38143	1.03264	0.180705
Traes_2DS_A70A40F38	280.913	25.91	1	4	12	220	25.4079	5.08447	1.16322	2	23.7237	1.07954	2	0.119924	1.12175	2	22.5853	1.1215	0.0373214	1.14652	2	26.0028	1.01833	2	21.3168	0.96536	2	6.2789	1.0434	0.504353
Traes_5BL_8512C24F7	280.791	18.04	5	8	13	571	61.1142	6.40479	1.07555	6	6.15955	1.09955	6	9.49329	1.08203	6	10.6591	1.08571	0.00692123	0.983444	6	7.16654	1.04669	6	19.2702	1.1693	6	5.7672	1.06648	0.347254
Traes_4AL_B2F48F9FA	280.228	28.49	4	6	12	365	39.2757	4.94482	0.979466	8	5.02501	1.00222	8	5.08177	0.978938	8	5.34907	0.986874	0.229304	0.966116	8	8.44562	0.991626	8	14.9712	1.01614	8	4.06362	0.991293	0.607797
Traes_6AS_521062575	280.047	14.17	1	4	11	374	42.0962	4.64014	1.01134	1		1.13521	1		1.19274	1		1.11309	0.168931	1.17467	1		1.15507	1		1.15982	1		1.16318	0.00130646
Traes_6AL_A923A5347	279.283	11.77	7	7	13	790	87.9439	6.01123	0.986551	13	11.142	1.03398	13	10.2968	0.98685	13	6.55144	1.00246	0.89031	1.0199	13	6.95324	1.02344	13	18.5062	1.06857	13	14.5624	1.0373	0.140244
Traes_3DL_FB0A5E02C	278.547	17.58	1	10	14	984	108.222	5.51611	0.852608	1		0.985529	1		1.28722	1		1.04178	0.776041	1.0658	1		0.842382	1		2.47591	1		1.46136	0.462158
Traes_6DS_CDCAD6797	277.051	9.79	6	6	8	878	98.2511	5.49072	1.05012	8	4.98339	0.960996	8	4.74925	1.03757	8	8.58207	1.01623	0.619085	1.08377	8	6.08975	1.00744	8	13.908	1.10459	8	9.15022	1.06527	0.157685
Traes_3AL_A0EBA1B5F	276.628	17.62	3	3	9	244	27.4107	4.88135	0.984216	9	5.93984	0.910818	9	5.61227	0.9218	9	12.898	0.938944	0.116216	0.993985	9	5.33935	1.07042	9	11.9496	0.973337	9	4.97961	1.01258	0.711545
Traes_7BS_ADB21EADB	276.014	23.79	1	5	9	290	32.5951	5.0083	1.02732	1		0.848775	1		0.885044	1		0.92038	0.281419	0.922929	1		0.788993	1		0.818784	1		0.843569	0.0612423
Traes_XX_895A6A5DC	275.63	18	4	4	12	250	27.3812	8.30908	1.03047	12	6.29517	1.04791	12	10.4012	1.00755	12	6.39651	1.02864	0.133879	1.01091	12	5.86891	1.09746	12	12.768	1.01178	12	6.07835	1.04005	0.297723
Traes_2DL_06741A74F	275.186	14.89	3	3	9	309	32.8453	5.36377	1.02864	9	8.35756	1.17963	9	14.0341	1.04775	9	5.39866	1.08534	0.214025	0.999641	9	5.55303	1.04378	9	12.2796	1.02812	9	10.4226	1.02385	0.206218
Traes_4AL_7E3D2C3AF	275.088	8.14	1	7	12	1044	116.307	5.49072	1.05649	1		0.992581	1		1.00893	1		1.01933	0.419359	1.27504	1		0.971646	1		1.02685	1		1.09118	0.431504
Traes_4BS_00408C6C6	274.058	25.21	1	5	13	242	26.5693	5.78271	0.931358	1		0.859275	1		0.890418	1		0.893684	0.0364493	0.919994	1		0.87615	1		0.958362	1		0.918169	0.074895
Traes_2AS_3161D54F8	272.682	23.31	2	5	16	266	27.9818	7.97217	0.958695	4	9.80957	0.946855	4	1.31991	0.91622	4	5.4649	0.94059	0.0425038	0.891132	4	30.0458	0.810448	4	32.1261	0.914542	4	8.59591	0.872041	0.0556894
Traes_2AL_C6F2FA817	272.51	17.37	1	3	8	259	28.0204	6.78564	0.930315	6	7.89146	1.01144	6	9.2874	0.968717	6	14.5576	0.970158	0.330786	0.973522	6	21.8043	1.00223	6	10.1302	0.935581	6	6.86113	0.970443	0.265341
Traes_1DL_7BCE5B151	270.238	20.37	1	3	9	162	17.436	4.98291	1.431	1		1.61753	1		1.74929	1		1.59927	0.022926	2.01422	1		2.04772	1		2.05695	1		2.03963	0.000155917
Traes_XX_1BB350D51	269.969	12.93	4	5	14	433	49.0308	4.7417	1.02341	8	4.64967	1.09643	8	11.6611	0.979843	8	9.74923	1.03323	0.431633	0.973253	8	11.5851	0.982933	8	7.8171	0.928902	8	3.93133	0.961696	0.147859
Traes_XX_7210EB584	269.904	25.33	3	7	9	450	49.664	6.21436	1.07034	3	0.360372	1.07498	3	0.61033	1.21179	3	13.3832	1.11904	0.124228	1.0485	3	28.0306	1.19294	3	7.1086	1.12349	3	2.69914	1.12164	0.100197
Traes_3AL_F2EDB3661	268.781	29.41	4	4	11	170	19.2129	5.64307	1.02907	11	14.0536	0.966636	11	17.5732	1.02408	11	11.8164	1.0066	0.77323	1.03792	11	10.7873	1.10803	11	15.901	1.11003	11	8.95794	1.08533	0.0692862
Traes_2AL_311B57CA4	268.015	20.6	4	4	7	335	37.2779	5.50342	0.968824	7	5.29783	0.957747	7	3.02823	1.05154	7	5.7245	0.992702	0.828208	1.00644	7	3.24937	0.962258	7	5.57441	0.991546	7	10.8592	0.986747	0.414569
Traes_1AL_CC4CF4E71	267.987	11.86	1	2	7	236	25.5823	5.24951	1.73689	3	21.9708	1.57984	3	21.3427	1.44433	3	2.77617	1.58702	0.020113	1.75754	3	3.57292	2.30424	3	29.8131	1.70954	3	13.0123	1.92377	0.0400861
Traes_6BL_EA631BFB4	267.18	8.01	1	2	10	287	31.2024	5.09717	0.984641	6	12.7665	1.08712	6	13.3429	1.03058	6	18.6418	1.03411	0.368742	0.867638	6	14.0684	1.18522	6	8.33623	1.12614	6	17.3711	1.05967	0.602921
Traes_XX_B721F3364	267.134	18.77	6	6	10	389	42.6514	7.95752	1.04119	10	11.5088	1.00657	10	8.19414	1.08889	10	12.2417	1.04555	0.196513	1.0189	10	9.37537	1.02377	10	7.66245	1.04434	10	13.7958	1.029	0.0652729
Traes_XX_1EDFAC926	266.938	13.56	3	3	7	413	45.9501	5.50342	0.992327	7	9.81132	0.974939	7	7.86173	0.992513	7	2.59404	0.986593	0.148073	0.9994	7	11.6151	1.07166	7	9.49762	1.04504	7	4.60124	1.0387	0.208067
Traes_XX_472ADC7FC	266.423	22.54	4	5	13	244	26.5046	5.09717	1.16002	7	18.3848	1.15282	7	2.73935	0.997137	7	3.30767	1.10333	0.191259	1.08678	7	7.52697	1.23192	7	9.56377	1.15031	7	7.9926	1.15634	0.0652071
Traes_1BL_04EBF6A19	265.469	10.44	2	2	6	316	34.9258	6.96143	1.00032	6	4.43136	1.17358	6	18.3894	1.17379	6	10.2836	1.1159	0.182749	0.955078	6	10.9157	1.1062	6	7.98241	1.18122	6	2.21325	1.08084	0.348184
Traes_4DS_8EF070D72	264.64	30.19	5	5	13	212	23.2928	6.21436	1.0195	12	7.93258	0.929512	12	7.52394	0.977741	13	9.63786	0.975586	0.446856	0.977816	13	11.908	0.962874	13	13.2749	0.981353	13	6.16708	0.974014	0.0443541
Traes_5BS_F4517F3F8	264.529	32.93	1	3	7	164	16.5696	5.30029	1.00108	1		0.843119	1		0.881298	1		0.908499	0.194414	1.00499	1					0.966303	1		0.985644	0.593516
Traes_XX_47CAF528A	262.864	26.67	1	5	13	225	23.5611	7.44482	1.01845	1		0.948799	1		1.02366	1		0.996967	0.911475	1.08633	1		1.03442	1		1.22553	1		1.11543	0.180385
Traes_5BL_72CF62D05	262.604	18.36	1	3	8	256	26.8031	5.84619	1.03087	4	2.37605	1.01324	4	3.34274	0.975643	4	1.62597	1.00658	0.725131	0.988198	4	5.20606	0.974916	4	7.31565	0.902423	4	9.64283	0.955179	0.234687
Traes_XX_6F10D2C69	262.421	24.15	1	4	11	236	27.0946	5.05908	0.67943	1		0.957724	1		0.735814	1		0.790989	0.132994	0.955023	1		0.837334	1		0.9891	1		0.927152	0.253933
Traes_3B_BB1ED7788	262.362	23.46	1	1	12	81	9.07537	4.84326	1	8	5.72124	1.0906	8	16.5562	0.979528	8	8.93698	1.02338	0.564099	0.929623	8	5.91827	1.10215	8	9.49035	1.0531	8	6.11827	1.02829	0.636866
Traes_4AL_A06C88922	262.305	9.43	1	2	9	244	26.4385	5.32568	1.15194	3	8.02605	0.926753	3	7.37488	0.932334	3	5.48656	1.00368	0.964971	1.11541	3	12.171	1.14339	3	4.91405	0.975906	3	4.77952	1.07823	0.270037
Traes_3B_50450B9D2	262.302	14.38	6	6	10	619	69.6057	8.23584	1.01872	10	5.55751	1.03177	10	6.35039	1.08746	10	4.60532	1.04598	0.160906	1.11881	10	4.72308	1.11613	10	8.9108	1.15571	10	8.82341	1.13022	0.00948134
Traes_7AS_76E4DFA74	261.585	14.29	3	3	8	301	31.8365	5.5415	0.966244	8	3.38032	0.914981	8	9.98495	0.912618	8	4.68584	0.931281	0.0591232	0.925946	8	7.10553	0.924815	8	2.00895	0.907491	8	4.0177	0.919417	0.00544789
Traes_5BL_8F2E81CCA	261.461	12.82	4	4	9	476	50.9863	4.4751	0.935377	9	18.5704	0.977716	9	8.24108	0.900772	9	13.4742	0.937955	0.108133	0.964702	9	11.7939	0.915069	9	14.2048	0.957663	9	5.7044	0.945811	0.0730152
Traes_XX_D8915FD17	261.331	21.58	2	6	11	329	36.5947	6.80029	0.998492	5	4.45167	1.15627	5	3.70986	1.07987	5	2.65807	1.07821	0.228139	1.1929	5	9.90358	1.17514	5	10.8485	1.0879	5	5.22118	1.15198	0.0426851
Traes_5BL_304FAFA26	261.328	11.45	1	7	9	865	96.5713	6.56592	1.05694	3	16.2732	1.23469	3	1.77331	1.03893	3	0.20984	1.11019	0.219791	0.856811	3	20.2188	1.07336	3	15.717	0.989793	3	10.8083	0.97332	0.713348
Traes_3AL_9393861EC	260.772	17.92	5	5	10	491	53.4552	5.8208	1.00021	10	8.14852	0.892983	10	21.4594	0.970327	10	8.51339	0.954508	0.290495	0.91219	10	15.6539	1.00272	10	12.9924	0.932347	10	4.5562	0.949087	0.204708
Traes_6BS_C03744AAA	260.691	21.37	4	5	10	351	39.2856	8.54346	1.17365	5	4.5733	1.00878	5	9.70355	1.02453	5	2.46824	1.06899	0.319502	0.992646	5	5.38705	0.961461	5	15.9728	1.07818	5	24.0649	1.01076	0.786902
Traes_3AL_A4BFD31BA	260.423	25.21	3	3	6	234	25.8064	8.66064	0.980848	4	2.95825	1.0241	4	11.407	0.989307	4	9.01917	0.998085	0.898196	0.99219	4	7.1655	1.02055	4	8.60514	1.01324	4	6.07399	1.00866	0.415489
Traes_4DL_A8466BAA8	260.387	25.49	2	2	6	102	11.6303	10.3159	1.03721	6	7.14281	0.93369	6	8.66535	1.00537	6	8.97454	0.99209	0.820264	0.941531	6	8.57353	0.992162	6	11.3076	0.993794	6	9.05704	0.975829	0.294219
Traes_1DL_905A69A61	260.028	28.93	1	2	8	121	13.6921	7.32764	0.876755	3	14.3416	0.919584	3	1.15607	0.889424	3	4.60147	0.895255	0.0143904	0.964403	3	6.52097	0.890655	3	2.22462	0.940602	3	8.09416	0.931886	0.0884826
Traes_7DS_8C23DD4C2	259.14	5.37	1	3	8	689	75.7724	6.62451	0.938723	3	1.38906	0.984817	3	3.31434	0.827395	3	42.1176	0.916978	0.217587	0.902805	3	23.3356	0.981838	3	23.3299	1.09151	3	13.3807	0.992051	0.897811
Traes_2BS_91FF9EB1C	259.062	6.57	9	10	13	2312	254.967	6.12549	1.03844	12	6.89852	1.05934	12	8.05639	1.09317	12	9.52305	1.06365	0.0574097	1.13577	12	16.0278	1.11228	12	7.67684	1.0945	12	13.0568	1.11418	0.0107832
Traes_2BL_C834427B5	258.643	12.58	1	4	7	660	69.1322	6.55127	1.20041	2	0.700526	1.05365	2	1.38849	1.09656	2	12.4393	1.11687	0.115387	1.12906	2	9.26022	1.49094	2	25.8398	1.30908	2	2.48755	1.3097	0.0974386
Traes_6AL_562AE8B6E	258.201	20.19	3	6	12	416	45.37	6.56592	0.994607	6	10.4644	1.05159	6	8.67571	0.964745	6	7.26863	1.00365	0.899247	1.01375	6	7.69965	1.05306	6	17.8971	0.999917	6	7.73916	1.02224	0.297179
Traes_6DS_B3BD3031B	258.175	29.69	3	8	12	421	45.2399	5.35107	1.07266	3	1.43385	1.01838	3	2.71553	1.0099	3	9.73404	1.03365	0.229086	0.938154	3	22.2476	1.21257	3	2.12063	1.06376	3	8.41034	1.0715	0.462482
Traes_5BL_7D5EC9052	255.705	17.28	1	6	10	625	67.3401	7.69385	0.953978	1		1.05568	1		0.902052	1		0.970569	0.581143	0.898268	1		0.665734	1		0.882051	1		0.815351	0.132747
Traes_1AL_1B8FDA3D4	253.582	28.13	4	4	9	256	29.2197	7.50342	0.954931	9	9.0841	0.937264	9	5.99117	0.95968	9	10.7519	0.950625	0.0185476	1.08101	9	14.5763	0.936987	9	10.6028	1.0008	9	8.80737	1.00627	0.894241
Traes_1AL_61DFD90BF	253.56	33.93	3	3	8	168	18.0334	7.25439	1.02266	8	3.05652	1.07867	8	12.0223	0.958928	8	1.03861	1.02009	0.620174	0.971818	8	2.88371	0.932353	8	9.81255	0.997482	8	7.5168	0.967217	0.225636
Traes_1BL_1FE978865	252.846	17.28	3	6	9	492	54.1936	5.59229	0.900742	4	6.00647	1.02536	4	14.818	0.953287	4	1.50718	0.959795	0.381517	0.929667	4	9.48566	0.863739	4	11.6032	1.02489	4	12.4699	0.939432	0.324704
Traes_6DS_D8ED109D3	252.1	12.57	1	6	13	533	57.2513	7.98682	0.925088	2	4.69851	0.904044	2	4.14726	0.931994	2	2.72224	0.920375	0.0109613	0.978349	2	7.45644	0.798942	2	16.7843	1.10266	2	9.36069	0.959985	0.694395
Traes_1AL_3D34ABA52	251.922	18.02	4	4	12	222	25.2277	7.12256	1.04904	12	11.4786	1.06637	12	8.39046	1.08052	12	10.2252	1.06531	0.0188743	1.00734	12	11.7489	1.05919	12	16.1949	1.05206	12	13.8626	1.03953	0.135154
Traes_5BL_F421A6446	250.149	44.74	1	3	8	114	13.4875	5.17334	0.885124	2	7.39837	1.01846	2	4.7572	1.14499	2	7.43452	1.01619	0.84913	0.96657	2	7.41928	0.98696	2	2.79478	1.06419	2	0.673686	1.00591	0.860888
Traes_XX_487D10BD7	248.372	25.15	4	5	9	334	36.0442	6.37939	1.09157	7	4.93283	1.22698	7	0.700807	1.07645	7	5.60265	1.13167	0.110608	1.07327	7	4.996	1.07858	7	5.23471	1.05733	7	6.19287	1.06973	0.00828415
Traes_4AS_C19AB3A1A	246.37	5.29	2	2	5	586	65.3523	6.29053	0.947932	5	9.92369	0.982526	5	4.15265	1.03899	5	3.93815	0.989817	0.738145	1.0412	5	20.5047	1.07577	5	10.266	1.10089	5	3.81298	1.07262	0.0523554
Traes_7DL_98846F89F	246.329	28.07	6	6	13	228	25.4536	9.5249	1.02254	9	4.29657	1.05172	9	9.16554	1.1261	9	1.95209	1.06679	0.162626	0.921431	9	9.97276	1.11162	9	5.17753	1.07342	9	4.68299	1.03549	0.603386
Traes_7DS_E1BAD4250	245.115	54.25	5	5	9	153	16.6143	5.07178	0.987402	8	3.55256	0.995219	8	3.30115	0.904098	8	5.34148	0.96224	0.324661	1.03715	8	17.1259	0.949656	8	4.28313	0.984317	8	7.59253	0.990373	0.741486
Traes_XX_CAE3E8578	244.562	17.51	2	5	14	474	48.6327	8.90967	0.95304	6	12.1367	0.945314	6	7.02797	1.02954	6	4.52654	0.975965	0.465594	1.03209	6	14.0879	0.932233	6	12.795	0.94244	6	11.7617	0.968923	0.43056
Traes_7DL_F50060F73	243.83	16.29	3	3	5	448	47.4425	7.85498	0.900567	5	9.53685	0.92661	5	4.67948	0.887519	5	3.5272	0.904899	0.0142864	0.918068	5	2.86881	0.840431	5	14.3326	0.939592	5	20.7518	0.899364	0.079069
Traes_XX_6A9FEF618	243.675	16.17	5	5	8	470	51.7758	8.98291	1.18356	8	13.9991	1.1283	8	13.757	1.11597	8	15.2654	1.14261	0.0205771	1.20921	8	31.4113	1.32754	8	5.42552	1.29513	8	18.1915	1.27729	0.0158259
Traes_6DL_ABC03E40F	243.591	46.01	5	5	6	163	18.314	4.729	0.928574	6	7.01168	0.950298	6	8.8549	0.961753	6	3.37482	0.946875	0.0319439	1.01767	6	10.6777	0.958689	6	7.89186	0.929544	6	8.92627	0.968636	0.349905
Traes_3B_E8C1C95A7	243.326	16.35	2	2	7	159	16.2989	4.98291	0.892158	7	12.3471	1.05271	7	7.21719	1.04037	7	12.1799	0.995078	0.932688	0.799624	7	21.0804	0.833425	7	0.417786	0.861917	7	8.35769	0.831656	0.0112455
Traes_XX_5B71C1C81	243.024	18.63	3	6	9	408	43.3341	8.29443	1.01237	3	0.315396	0.95917	3	3.60588	1.03616	3	14.8167	1.00257	0.920515	1.01488	3	0.734201	1.00731	3	0.180427	1.06459	3	22.9659	1.02893	0.248603
Traes_5AL_8AC4C469F	242.883	43.36	3	3	4	143	15.4945	4.83057	0.957963	3	12.0833	0.921385	3	18.3063	1.02571	3	6.06105	0.968351	0.409167	0.993503	3	6.08295	1.01463	3	32.1247	1.14468	3	28.3573	1.05094	0.393896
Traes_6BS_C9B216D97	242.803	14.53	1	6	13	461	49.5004	6.25244	0.996286	2	8.60761	0.949541	2	9.09734	0.988879	2	8.37535	0.978236	0.272296	0.971244	2	4.38039	0.950044	2	5.80663	0.96486	2	1.75735	0.962049	0.0263002
Traes_2AS_7A4976FA9	242.552	27.98	4	4	6	218	23.0528	6.354	1.00988	6	8.38088	1.00095	6	2.80368	0.967744	6	9.38178	0.992857	0.633387	0.877059	6	10.8456	0.94044	6	11.6569	0.956916	6	3.77841	0.924805	0.0907535
Traes_1AS_4CA1A835D1	242.493	50	2	4	11	86	9.47318	9.84717	1.30824	6	28.7838	1.46801	6	10.6532	1.4515	6	13.4526	1.40925	0.0150204	1.20177	6	22.3184	1.51544	6	5.09746	1.51608	6	12.5275	1.4111	0.0591283
Traes_3B_0B45CE6A2	242.083	22.15	6	6	7	474	50.4949	7.06396	1.05568	6	16.4764	1.04376	6	7.83361	0.994869	6	5.68558	1.03144	0.233151	1.06096	6	15.4818	1.03452	6	3.09895	1.05899	6	6.97244	1.05149	0.0262218
Traes_4AL_C6ADF44E1	241.711	18.79	2	6	12	447	47.6734	5.30029	1.05183	4	6.30303	1.10838	4	9.5083	1.07053	4	4.89	1.07692	0.0437255	0.930645	4	9.11509	1.13867	4	3.93076	1.06743	4	2.32127	1.04558	0.533051
Traes_7AL_8CDEE1219	241.5	10.36	1	1	4	222	23.9571	4.75439	1.12735	3	12.5256	1.08047	4	5.80758	0.952028	4	9.68817	1.05328	0.41625	0.988231	4	5.78246	1.02359	4	4.09444	1.05054	4	5.01094	1.02079	0.368343
Traes_2AS_3BA916807	241.447	18.43	5	5	11	331	34.3716	8.00146	1.03469	11	8.85392	1.07197	11	6.54769	1.06212	11	5.63136	1.05626	0.0371138	1.05781	11	6.47895	1.1024	11	14.9386	1.00337	11	13.2876	1.05453	0.197198
Traes_4BS_875AC09D2	240.572	15.19	2	6	14	553	58.3159	6.23975	1.14504	6	6.25153	1.13996	6	5.21756	1.11557	6	5.00534	1.13352	0.0046065	1.03438	6	9.69739	1.1765	6	4.26901	1.17775	6	11.474	1.12954	0.112586
Traes_1AL_B0EAE92EE	239.235	10.4	2	2	8	250	27.2448	6.15088	1.07941	8	14.5704	1.10482	8	19.2539	1.04987	8	6.5097	1.07803	0.0389957	1.08678	8	9.03225	1.06618	8	14.122	1.02547	8	8.79314	1.05948	0.0807566
Traes_XX_0B03D34CE	238.757	12.91	6	9	14	968	109.783	6.06201	0.994094	8	21.3679	1.10234	8	17.8743	1.161	8	3.43863	1.08581	0.221284	0.973064	8	7.32811	1.0078	8	8.75469	1.107	8	9.78634	1.02929	0.541364
Traes_1AL_45A9AD1EA	238.482	44.74	4	4	12	114	12.2811	9.31982	1.03978	12	7.46927	1.00636	12	12.2471	0.951269	12	3.45233	0.999135	0.976302	0.975283	12	15.7768	0.934481	12	15.8615	0.897152	12	4.73147	0.935639	0.104056
Traes_7DL_18287B4F2	237.984	30.53	1	2	7	95	11.3972	4.48779	1.02641	3	2.88936	0.984829	3	0.730036	1.05491	3	2.13102	1.02205	0.391756	1.04876	3	12.4196	1.06873	3	9.97449	1.05834	3	9.66305	1.05861	0.0095442
Traes_1AL_7402A5761	237.808	22.71	2	3	6	207	22.8783	5.07178	1.05885	3	4.33645	1.07933	3	1.88802	1.02493	3	17.5016	1.05437	0.0756129	1.01865	3	1.67536	0.901706	3	8.48037	1.07938	3	9.39943	0.99991	0.998782
Traes_1BS_629BAC470	236.431	22.59	6	6	9	363	39.5341	8.22119	1.06318	9	7.83181	0.985189	9	12.624	1.05494	9	8.33767	1.03444	0.298513	1.11951	9	8.65261	1.05345	9	15.315	1.03464	9	9.2346	1.0692	0.114952
Traes_5DL_5A546D5B3	236.174	15.4	4	7	10	695	79.367	4.89404	0.988096	5	12.341	0.926591	5	2.45298	0.999557	5	12.1362	0.971415	0.334252	0.95811	5	7.23614	0.998825	5	4.91944	0.9745	5	7.25577	0.977145	0.193025
Traes_2AS_4DE6446BD	235.861	6.92	5	5	10	983	107.08	5.42725	1.06148	9	12.8244	1.02994	10	7.8529	0.985353	9	16.2037	1.02559	0.366184	1.04384	9	6.97449	1.08786	9	21.9933	0.989517	9	9.95782	1.04041	0.29128
Traes_XX_A6CB57B19	235.745	13.92	2	5	8	503	54.9882	4.99561	1.07781	5	13.2564	0.98612	5	4.97974	1.01791	5	2.74228	1.02728	0.416974	1.06287	5	8.70953	0.959039	5	15.6548	0.990267	5	9.04646	1.00406	0.907069
Traes_1BL_5FFF3DBA5	235.123	15.4	4	4	7	500	51.5749	4.91943	1.00108	7	9.7825	0.92378	7	7.22373	0.951549	7	11.5161	0.958802	0.209977	0.964795	7	6.63834	0.960564	7	6.51197	0.931726	7	7.69908	0.952361	0.0444212
Traes_XX_FAF560282	234.914	17.28	1	6	10	625	67.5193	7.51807	1.03119	1		1.1579	1		1.1043	1		1.0978	0.116806	0.967743	1		0.86455	1		1.00563	1		0.945976	0.328518
Traes_4DL_CDDD5E13E	234.741	18.14	2	5	8	452	48.7369	6.02393	1.00326	4	9.55324	1.17679	4	5.27418	0.999806	4	9.92118	1.05995	0.412751	1.06876	4	7.17971	1.04971	4	3.42605	0.917244	4	15.1345	1.0119	0.826054
Traes_2AL_57DF7CC48	234.183	14.11	3	8	12	744	82.2866	6.81494	1.01248	4	5.62628	0.947858	4	6.43853	1.08823	4	6.43759	1.01619	0.728363	0.966265	4	9.26006	1.07953	4	3.96987	0.858488	4	15.7302	0.968094	0.66669
Traes_6AL_80BA7FA66	233.806	28.57	5	5	8	252	28.9139	4.37354	0.969896	8	2.23164	0.967811	8	8.15526	0.981463	8	3.49468	0.973057	0.0239462	0.920112	8	6.45603	0.92889	8	8.51174	0.928729	8	6.31054	0.92591	0.00152828
Traes_2DS_47717E715	233.426	42.05	3	3	9	88	9.47735	9.5249	1.00498	9	8.31681	0.992547	9	13.8548	1.01197	9	15.4061	1.00317	0.63324	0.995082	9	8.11159	0.989746	9	27.6877	0.9723	9	20.7364	0.985709	0.173369
Traes_6AS_24D438142	232.876	11.84	3	3	8	397	40.0034	6.29053	1.02378	8	12.4978	0.973118	8	15.3912	0.916917	8	7.14012	0.971273	0.450231	0.956974	8	7.96577	1.08882	8	10.022	0.938309	8	14.8204	0.9947	0.921117
Traes_5AL_F2CB6CC02	232.55	13.07	1	4	10	375	39.2623	9.02686	1.00673	3	1.46293	0.963598	3	3.16785	0.960499	3	2.58118	0.976941	0.262249	1.01851	3	11.5719	0.988197	3	2.54147	0.993635	3	1.9734	1.00011	0.9914
Traes_6AL_CFE60316E	232.256	18.35	1	4	8	316	35.4763	6.56592	0.871332	3	2.30528	0.892495	3	4.74749	0.871092	3	3.70575	0.878306	0.0033815	1.0014	3	12.8799	0.858328	3	3.07843	0.949462	3	2.76174	0.936398	0.267651
Traes_XX_A6B6E2785	232.161	25.45	2	7	14	334	35.603	8.25049	0.936973	4	7.28488	0.911384	4	8.71688	0.918615	4	9.19268	0.922324	0.00947718	0.832242	4	5.5525	0.774543	4	15.6017	0.961359	4	16.4237	0.856048	0.121038
Traes_XX_832A380CF	231.79	26.46	1	6	10	359	38.0986	5.88428	0.988785	1		1.15981	1		0.917504	1		1.02203	0.788208	0.934267	1		1.05641	1		1.0228	1		1.00449	0.913177
Traes_5AL_E8D0BB87B	231.694	21.77	4	6	11	372	42.0996	5.94775	0.985595	7	8.61042	1.10487	7	15.7415	1.03188	7	9.9595	1.04078	0.361044	1.11291	7	24.5764	1.06542	7	10.9331	1.02842	7	4.93909	1.06892	0.106218
Traes_XX_9BF106E4D	231.419	26.27	3	4	9	217	23.1395	8.42627	0.891925	8	8.5943	0.821183	8	16.4429	0.993279	8	11.3353	0.902129	0.189096	0.915601	8	14.1355	0.878122	8	12.4126	0.919653	8	1.94006	0.904459	0.0186136
Traes_4AS_6285AE7F6	231.384	18.63	1	5	7	451	49.7971	6.21436	0.864279	1		0.938431	1		0.947565	1		0.916758	0.0874086	0.995296	1		0.92452	1		0.999584	1		0.973133	0.384692
Traes_4BS_BB26E5EE1	230.65	56.12	1	3	5	139	15.5614	6.63916	2.52743	2	29.4003	1.95275	1		3.37771	1		2.61929	0.0595592	2.55514	2	31.552	2.30155	1		2.31815	2	8.99257	2.39161	0.0034461
Traes_5BL_D6603D993	230.087	10.2	2	3	9	441	47.3022	5.47803	1.06322	7	13.7558	1.06681	7	5.53647	1.06687	7	0.927187	1.06564	0.000337495	0.91491	7	5.17271	1.05993	7	7.95082	1.04549	7	12.7084	1.00678	0.896645
Traes_6BS_3ED5D4712	229.845	40.96	1	2	7	83	8.88668	11.3853	0.983464	2	4.76959	1.13912	2	8.87291	1.02571	2	1.51319	1.04943	0.39893	0.85946	2	11.501	1.0794	2	10.8241	1.07135	2	4.85094	1.0034	0.966594
Traes_3B_1962330BB	229.534	33.98	1	3	9	103	11.0669	9.87646	1.08718	2	8.42608	1.16899	2	4.73846	1.08197	2	3.6151	1.11271	0.0571915	1.23121	2	0.602379	1.44337	2	17.6903	1.51296	2	12.0144	1.39585	0.042895
Traes_5AL_1DD952467	229.065	20.36	5	5	11	388	41.6993	6.20166	1.05996	11	5.24258	1.04661	11	9.58626	1.03526	11	10.516	1.04728	0.0220439	0.998199	11	7.82528	1.08917	11	7.37298	1.03781	11	4.44872	1.04172	0.253946
Traes_3B_C43B6F786	228.735	7.4	8	8	9	1744	190.803	6.39209	0.992508	9	12.3957	1.02186	9	17.4124	1.03479	9	0.814521	1.01639	0.320437	0.979119	9	4.41334	0.954259	9	10.3792	1.04669	9	5.52706	0.993356	0.832281
Traes_3AL_9EFF390A3	228.556	19.03	1	4	6	247	25.8855	5.49072	0.932827	1		0.86226	1		1.03721	1		0.944099	0.386026	1.00923	1		0.885505	1		1.09146	1		0.995398	0.945713
Traes_XX_34492FB65	228.461	14.86	2	2	7	276	29.9854	8.22119	0.889886	6	8.79622	1.02495	6	4.27108	0.873076	6	9.06902	0.929303	0.279169	0.752865	6	6.4921	1.00736	6	17.3342	0.86937	6	10.2957	0.876531	0.235229
Traes_7AL_46FF52BCC	227.957	24.24	1	3	9	132	14.5916	9.5542	0.988593	3	7.79518	1.04592	3	1.02299	1.07182	3	8.53688	1.03544	0.28619	1.07827	3	9.81192	0.908406	3	3.73461	0.938571	3	7.59082	0.975083	0.680873
Traes_5AL_104BAD095	227.576	8.61	3	3	7	534	59.3442	5.94775	1.01847	7	9.08876	1.01031	7	10.596	1.03562	7	4.55474	1.02147	0.102528	1.06678	7	6.46493	1.15402	7	13.304	1.06232	7	1.45184	1.09437	0.0871738
Traes_3AS_5B7E5A95F	227.175	11.48	2	2	6	270	29.8333	6.81494	1.02663	5	7.74938	0.899936	5	6.85831	0.992528	5	3.90417	0.973031	0.550059	0.942218	5	6.16115	1.03871	5	11.7404	0.979881	5	3.09513	0.986938	0.687521
Traes_XX_8FA7A1670	226.988	18.9	2	8	12	508	54.8006	6.55127	0.852969	2	15.1061	1.10481	2	8.15015	1.02909	2	15.0483	0.995624	0.958555	0.996717	2	23.1708	1.18716	2	5.37071	0.983458	2	3.4901	1.05578	0.485888
Traes_5BL_64831FC35	226.402	21.12	4	4	8	322	35.7395	7.73779	1.03187	8	3.57954	1.09002	8	12.2904	0.989395	7	4.50502	1.03709	0.331295	1.03062	8	6.89577	0.99964	8	8.71217	1.04052	8	7.8763	1.02359	0.195406
Traes_XX_FAD5CEBC2	225.504	26.31	6	8	12	555	60.2536	4.70361	0.992085	8	12.8614	0.959275	8	12.517	1.06039	8	7.87333	1.00392	0.907443	0.989874	8	10.119	1.01244	8	8.06461	1.06799	8	16.2562	1.02343	0.418974
Traes_5BL_B4537ED84	225.186	18	6	6	9	461	48.8798	7.97217	0.997227	9	10.744	0.965401	9	3.40038	0.95244	9	10.5266	0.971689	0.167178	0.967781	9	10.1373	0.973338	9	15.4419	0.91485	9	4.97531	0.95199	0.123431
Traes_XX_ECAB73D24	224.146	12.62	3	5	10	420	46.5824	5.89697	1.00396	5	12.5511	0.897726	5	15.2238	1.04129	5	2.60765	0.980994	0.701721	1.01436	5	9.93402	0.959222	5	23.86	0.991246	5	17.5027	0.988275	0.539569
Traes_6AS_A2A2B273C	223.387	12.55	1	3	7	231	24.882	5.99854	1.38004	3	9.3053	1.22524	3	13.0578	1.17757	3	7.04538	1.26095	0.0507106	1.50129	3	11.8721	1.42924	3	4.34323	1.35653	3	26.3511	1.42902	0.00935573
Traes_6DS_70FBAE6A7	223.248	14.43	6	6	8	492	53.7237	8.01611	0.897329	8	5.84689	0.925646	8	10.2295	1.04635	8	3.89239	0.956443	0.441059	0.89408	8	15.9188	0.929074	8	6.90408	1.01166	8	18.5045	0.944937	0.254935
Traes_5DL_43046228D	223.081	15.97	2	5	12	357	37.4048	5.66846	1.26632	3	9.38957	1.14775	3	1.62442	1.15443	3	11.1456	1.1895	0.0388042	1.22212	3	2.06526	1.21721	3	1.72064	1.21304	3	16.6572	1.21746	0.000145383
Traes_3B_E3B333A45	222.959	20.56	5	5	11	214	23.3984	9.64209	1.09074	11	9.94112	1.01021	11	12.9888	1.12984	11	22.9451	1.07693	0.160558	0.998556	11	6.9735	0.981545	11	9.29161	1.0668	11	11.9766	1.01563	0.609363
Traes_6DL_DC91E760F	222.534	15.59	3	4	10	372	39.9925	7.94287	0.978348	9	4.05954	1.04411	9	13.1985	1.03372	9	18.8555	1.01873	0.45575	1.09916	9	8.94107	1.01217	9	6.63767	1.03294	9	5.73501	1.04809	0.2082
Traes_6DL_5282E0007	222.425	18.28	2	4	5	454	47.4169	5.07178	1.15852	2	42.8557	1.38768	2	42.8971	1.41471	2	35.2505	1.32031	0.0587552	1.16053	2	51.0764	1.03029	2	37.9347	1.19083	2	45.0949	1.12722	0.122842
Traes_2DS_090AF6B73	222.297	14.86	1	3	10	222	23.2253	5.13525	0.807012	3	17.2686	0.869108	3	5.70561	0.90447	3	6.90582	0.860197	0.0390938	0.769887	3	12.2922	0.784751	3	7.34204	0.787881	3	3.59728	0.78084	0.000640723
Traes_1DS_EFDF9CB72	222.117	12.45	1	5	10	498	56.1715	6.20166	1.12502	1		1.18459	1		1.09989	1		1.1365	0.032226	1.2197	1		1.23929	1		1.2445	1		1.2345	0.00103462
Traes_XX_6308C1EDA	221.701	25.33	6	6	10	375	40.5028	7.44482	0.968134	10	6.38947	1.01494	10	9.73698	0.96614	10	7.52685	0.983072	0.399669	0.934665	10	13.6853	0.973373	10	9.98483	0.938987	10	10.2258	0.949009	0.0531228
Traes_7AL_ADBB39E9C	221.332	21.05	2	2	6	133	14.7355	5.18604	0.972543	6	7.75524	0.939821	6	5.95696	0.920081	6	10.4233	0.944148	0.0675175	1.0173	6	8.90486	0.848924	6	11.2708	0.900978	6	9.14245	0.922399	0.259305
Traes_XX_EAF1D030A	220.712	21	5	6	10	462	48.0479	7.53271	1.00503	9	9.42292	0.990095	9	11.1401	1.02786	9	7.80298	1.00766	0.557577	0.955541	9	8.54583	0.970567	9	19.1211	1.00788	9	3.02752	0.977995	0.29285
Traes_1DS_2951907E6	220.4	16.75	2	2	6	191	21.1416	4.88135	1.07492	6	10.9205	1.15496	6	6.69416	1.18963	6	3.10047	1.13984	0.0542409	0.983732	6	2.99527	1.25813	6	5.45109	1.25795	6	9.86666	1.1666	0.210026
Traes_2AL_120E7CB68	220.058	13.38	1	4	9	396	43.3676	6.62451	1.08749	2	11.4863	1.09684	2	11.6323	1.05595	2	5.4006	1.08009	0.0230226	1.08749	2	1.09763	1.18137	2	11.6085	1.16293	2	10.3898	1.14393	0.0375804
Traes_4AL_15D992FDB	219.82	12.05	4	4	7	415	45.0863	8.88037	0.900767	7	25.1	0.910871	7	10.1464	0.954125	7	5.82705	0.921921	0.0412289	0.946604	7	3.61643	0.882171	7	13.1358	0.920859	7	7.03886	0.916544	0.0468337
Traes_5AS_C7A2BE5AD	219.717	13	1	3	9	223	24.9997	5.99854	1.15156	1		0.967178	1		1.02353	1		1.04742	0.476309	1.20759	1		1.05977	1		1.1164	1		1.12792	0.0970775
Traes_XX_986549E9A	219.585	29.44	5	5	10	231	25.2149	5.2876	1.07797	10	8.40314	1.09004	10	9.66207	0.924833	10	13.3258	1.03095	0.61941	1.04498	10	15.3958	1.00251	10	13.3808	1.02286	10	10.4248	1.02345	0.195983
Traes_XX_CA4C97B26	219.44	7.28	5	5	10	906	98.8553	9.12939	1.03891	10	9.04156	0.996786	10	10.1611	1.00933	10	7.89443	1.01501	0.352416	1.02339	10	8.70005	1.05278	10	15.1327	1.05194	10	17.1287	1.04271	0.0475419
Traes_4BS_9F3A928B7	219.014	53.03	2	2	8	66	7.31148	4.65283	0.860002	7	14.7527	0.815903	6	9.30109	0.94995	7	8.61381	0.875285	0.0871478	0.740331	7	12.0197	0.800851	7	30.4428	0.743781	6	13.5767	0.761654	0.00671061
Traes_2BL_3DA258017	218.885	19.23	1	3	4	312	33.0912	6.41748	1.15319	1		1.00725	1		0.993463	1		1.0513	0.42112	1.10947	1		1.09024	1		1.03606	1		1.07859	0.0700901
Traes_XX_F1A8F5683	217.438	15.01	7	7	11	673	70.8147	7.94287	0.925506	11	6.11032	0.959272	11	11.5985	0.971158	11	5.77829	0.951979	0.0723887	1.00385	11	9.26686	0.970919	11	6.55119	0.992732	11	10.1278	0.989167	0.379145
Traes_XX_7DC159D83	217.432	17.06	1	3	8	252	26.501	6.11279	1.05863	4	6.54876	0.979192	4	3.92416	0.997624	4	5.82739	1.01182	0.67128	0.977738	4	4.97446	0.96283	4	4.13462	0.916195	4	6.2806	0.952254	0.123428
Traes_2BL_1CFDCBDF5	217.395	16.27	2	2	6	209	21.6077	9.64209	1.00694	5	7.64934	1.09103	5	5.19078	0.960114	5	5.23778	1.01936	0.663377	0.986457	5	16.0225	0.879416	5	5.2328	0.938305	5	9.54207	0.934726	0.16946
Traes_1DL_43FED2619	217.082	56.64	1	3	8	113	11.4657	4.33545	0.991905	5	3.72164	1.05428	5	20.5739	0.98382	5	15.1205	1.01	0.697228	1.01835	5	2.89848	0.938878	5	14.0262	0.946815	5	16.1099	0.968014	0.333108
Traes_2AL_42CC3E22F	217.059	19.02	2	3	11	205	21.7218	6.63916	1.05945	5	2.77073	0.948197	5	11.6206	0.970842	5	6.03728	0.992829	0.852255	1.03044	5	5.45828	0.969433	5	15.6322	0.991318	5	7.66102	0.997064	0.884426
Traes_3B_2DCA23615	216.933	12.79	1	2	9	219	24.7316	7.35693	0.957941	1		0.95125	1		0.942178	1		0.950456	0.00839326	1.04403	1		0.95203	1		0.980765	1		0.992276	0.802966
Traes_XX_FB40B00BD	216.633	11.18	1	3	7	331	36.2373	7.86963	0.8993	2	0.980065	1.0063	2	7.11584	1.06637	2	7.44445	0.990654	0.865957	0.846507	2	18.5669	0.935775	2	28.0001	0.910642	2	6.62004	0.897641	0.0612821
Traes_4DS_B5A1413E1	216.193	19.56	1	4	13	225	23.7672	6.91748	0.951497	2	6.82666	1.04969	2	11.7125	0.836465	2	18.7811	0.945884	0.472435	1.03477	2	12.125	1.17446	2	2.40327	1.21102	2	12.4655	1.14008	0.120892
Traes_XX_9B4625147	216.073	27.01	5	5	11	211	22.6495	5.05908	0.900889	11	11.4297	0.947846	11	16.9893	0.864636	11	6.00237	0.904457	0.0580751	1.00266	11	8.48751	0.990894	11	11.0972	0.968085	11	7.43087	0.987213	0.3348
Traes_2BS_5A91BD84B	215.887	10.5	2	2	5	381	42.3777	5.94775	0.9945	5	2.42895	0.964483	5	3.5414	0.877748	5	21.87	0.945577	0.260247	1.03283	5	4.45752	0.986481	5	10.6494	0.972285	5	2.89867	0.997199	0.892293
Traes_3DL_54F52A119	215.583	6.3	5	5	8	920	104.934	6.40479	1.08253	8	8.17849	1.02466	8	13.7941	1.08188	8	6.40699	1.06302	0.0814734	1.02775	8	13.4237	1.0746	8	9.68779	1.00951	8	5.09179	1.03729	0.194317
Traes_5BL_79AA7C165	215.187	16.39	2	4	9	366	40.233	8.41162	0.945479	4	1.38811	0.893972	4	7.57404	0.93481	4	4.95706	0.924753	0.0408632	1.0347	4	8.99944	0.949173	4	10.9784	0.984314	4	16.8565	0.989396	0.710799
Traes_7AS_F5102FC6C	214.552	15.76	1	4	12	349	39.6889	4.41162	0.879394	2	3.07408	0.964613	2	0.569209	0.894309	2	3.14081	0.912772	0.0800009	0.864102	2	7.46768	0.907666	2	3.68489	0.853894	2	12.4489	0.875221	0.0170165
Traes_5DL_BB2DEEC83	214.35	12.61	2	3	8	333	34.8725	7.15186	1.07054	4	11.8811	1.00179	4	16.9367	1.03741	4	2.72796	1.03658	0.206688	1.02385	4	27.5305	1.0987	4	28.09	1.05987	4	14.0079	1.0608	0.106525
Traes_3B_6D2DCE280	214.104	32.35	3	5	8	204	22.5992	5.2749	1.08144	6	7.91745	1.05592	6	7.00713	0.981335	6	16.3616	1.03956	0.318384	0.972354	6	11.7567	1.12915	6	5.60916	1.00302	6	9.03577	1.03484	0.543228
Traes_3AS_CCC4FAF47	213.945	21.64	3	3	7	171	19.6303	9.94971	0.948505	7	9.2865	1.09203	7	3.92571	0.972239	7	12.2464	1.00426	0.932372	0.957075	7	12.5426	0.988059	7	15.771	1.10789	7	18.4201	1.01767	0.737744
Traes_4AL_8907101BD	213.757	10.1	3	3	6	416	44.9312	8.14795	1.0439	6	4.34473	0.979213	6	7.0813	0.963507	6	19.4901	0.995539	0.87282	1.09675	6	5.14557	1.04788	6	14.357	1.00753	6	4.28611	1.05072	0.188161
Traes_2BL_6A38C0C23	213.463	25.68	6	6	9	370	40.7902	7.45947	0.989988	9	13.8957	1.01822	9	4.5556	1.00522	9	4.05539	1.00448	0.638194	0.993964	9	4.45785	1.00432	9	21.2938	1.02178	9	5.27422	1.00669	0.496555
Traes_7DS_AAD9858D3	213.442	20.1	3	3	7	199	21.7229	6.0874	0.927955	7	6.66368	0.971534	7	4.4849	1.00613	7	3.79065	0.968538	0.29873	1.05034	7	10.2847	0.98898	7	12.1412	1.00617	7	7.14015	1.01516	0.493921
Traes_1BS_D3FD8CC9D	212.567	10.02	1	5	10	619	68.7012	8.63135	0.896497	1		1.048	1		1.0673	1		1.00393	0.948609	1.01734	1		1.18601	1		1.05507	1		1.08614	0.233952
Traes_5BL_986E607A5	211.428	17.47	2	2	6	229	24.8586	7.03467	0.93568	6	3.17811	0.90653	6	4.54729	0.966442	6	8.12381	0.936217	0.0663123	0.96627	6	6.62461	0.866988	6	7.69971	0.972582	6	10.9053	0.93528	0.198923
Traes_1AS_71E83DA18	211.281	13.24	3	3	7	340	36.8239	7.13721	0.841168	7	7.26811	1.02794	7	1.63768	1.04094	7	13.5595	0.970013	0.687843	0.78762	7	15.5479	0.78937	7	22.5677	1.01229	7	7.44553	0.863093	0.207897
Traes_6AS_99102B19F	211.158	15.27	1	6	9	419	44.3276	5.74463	0.890713	1		0.871065	1		0.898458	1		0.886745	0.0051418	0.907924	1		1.04558	1		0.914818	1		0.956109	0.430381
Traes_4AS_9ECDC8629	210.297	19.93	1	4	8	276	29.6119	7.75244	0.901789	2	1.55797	0.857111	2	8.1122	0.915157	2	7.24246	0.891352	0.0251147	1.01401	2	0.521888	0.862324	2	6.44285	0.925201	2	2.75853	0.933845	0.271591
Traes_XX_F1D17AC23	210.049	16.81	5	5	8	458	52.598	7.03467	1.0098	8	12.1851	1.10991	8	9.7144	1.14315	8	11.8773	1.08762	0.160336	1.06101	8	9.94909	1.05917	8	12.6972	1.19147	8	9.20543	1.10388	0.141074
Traes_XX_AD5129138	209.532	21.86	2	4	7	215	23.7681	7.81104	1.03635	5	2.70155	1.13293	5	4.59276	1.04017	5	5.65579	1.06982	0.157577	1.01245	5	5.68738	1.01598	5	16.3024	1.18473	5	2.82154	1.07105	0.337777
Traes_5AL_147EA9565	208.462	38.79	5	5	11	116	12.9807	9.75928	0.969805	11	5.35046	1.06962	11	13.296	1.0509	11	6.18816	1.03011	0.429279	0.942253	11	12.4977	0.958214	11	13.5236	0.971032	11	10.8813	0.957166	0.0357547
Traes_XX_FB52F376F	208.407	18.64	3	3	6	295	31.7131	6.63916	0.937308	6	2.64632	0.996379	6	12.578	0.907709	6	5.5909	0.947132	0.17969	0.9724	6	17.7344	0.893397	6	13.7004	0.901477	6	9.88405	0.922425	0.090652
Traes_XX_245F6E093	208.4	9.81	4	4	5	724	78.9925	10.6235	0.982858	5	6.61615	0.957051	5	3.69377	0.964489	5	1.65151	0.968133	0.053329	1.13528	5	0.529119	1.09421	5	14.8851	1.1324	5	3.68877	1.12063	0.0118229
Traes_7DS_817122161	206.651	8.2	3	3	8	561	62.7491	5.8208	0.982845	8	3.63228	0.981792	8	10.0124	0.926835	8	2.64034	0.963824	0.189656	0.968993	8	13.2446	1.07854	8	9.50989	0.953821	8	8.12157	1.00045	0.991855
Traes_2AL_3E4F9254A	206.185	11.33	6	6	8	777	82.1831	5.92236	0.927848	8	7.60282	0.960725	8	5.49058	0.94682	8	5.61533	0.945131	0.0288573	0.858651	8	9.56498	0.880095	8	10.2566	0.881868	8	6.90752	0.873538	0.0034627
Traes_3AL_C0D1C4403	206.097	9.78	1	3	7	552	61.2896	6.80029	1.06615	1		1.16832	1		0.967212	1		1.06723	0.36648	1.07785	1		1.14201	1		1.0641	1		1.09465	0.0587266
Traes_1DS_B2954347C	205.957	23.4	1	6	11	359	38.0826	5.88428	0.949934	2	1.28887	0.886882	2	8.26988	0.980711	2	6.86614	0.939176	0.158522	0.96026	2	6.43396	1.05617	2	1.76328	1.16525	2	0.020696	1.06056	0.414023
Traes_1BL_F01FD0B63	205.323	10.5	2	2	4	381	42.4158	8.92432	1.00526	4	18.032	1.1368	4	6.76424	1.18301	4	19.8367	1.10836	0.178816	1.07802	4	10.9988	1.02431	4	12.161	1.1319	4	2.20701	1.07808	0.128448
Traes_4AL_97514210E	204.768	10.23	3	3	4	577	62.9758	5.05908	0.918936	4	3.88929	0.756064	4	18.0697	0.915794	4	6.85512	0.863598	0.126578	1.03453	4	3.91838	0.88051	4	3.90782	0.830315	4	5.13539	0.91512	0.301212
Traes_XX_843D309DA	204.676	17.56	2	2	4	205	21.6672	9.17334	0.867626	3	7.62039	0.847724	3	1.0302	0.886128	3	0.458514	0.867159	0.0068958	0.916638	3	4.31247	0.897042	3	1.00403	0.969163	3	3.64364	0.927615	0.0782331
Traes_1AL_5A7E85C4E	204.622	12.58	6	6	10	636	70.141	7.94287	1.18558	10	11.7758	1.09763	10	8.33606	1.21351	10	5.36442	1.16557	0.0417029	1.23701	10	9.33204	1.39423	10	14.2795	1.21453	10	9.31337	1.28192	0.0379294
Traes_6BL_308212099	204.438	27.4	6	6	8	354	39.068	8.30908	1.00579	7	17.0585	1.07457	7	26.2511	0.996686	7	13.8337	1.02568	0.405861	1.05182	7	10.5215	1.13825	7	15.5483	0.996939	7	5.29918	1.06234	0.26886
Traes_7DL_79127DD28	204.302	19.18	2	5	10	292	31.823	8.23584	1.01573	3	8.94972	1.00525	3	14.4761	0.949219	3	5.43135	0.990066	0.677906	0.98842	3	10.022	1.0008	3	15.1655	0.978676	3	1.58044	0.989298	0.236482
Traes_4BS_23B0029CF	203.675	15.85	3	5	8	429	45.4941	5.22412	1.03867	4	10.3567	0.936747	4	8.93092	0.934606	4	14.4893	0.970009	0.474532	0.867213	4	14.1544	0.943488	4	16.6099	0.989498	4	13.2667	0.9334	0.202764
Traes_1BL_0302D9F63	203.554	12.77	6	6	7	728	79.5494	5.66846	1.01797	7	1.6949	0.937165	7	3.3803	1.02835	7	7.60649	0.994495	0.866147	1.06576	7	1.99615	1.00466	7	2.48081	1.06116	6	10.2601	1.04386	0.155194
Traes_XX_D42BFFEAC	203.203	18.01	6	6	8	483	52.8962	6.55127	1.05445	8	12.2681	1.09211	8	10.9605	1.07839	8	15.4278	1.07498	0.0208683	0.934739	8	21.6971	0.996177	8	12.5181	0.990754	8	10.6226	0.97389	0.315037
Traes_5AL_EDE003529	202.801	16.54	2	2	7	127	14.8269	11.0044	1.0844	7	11.1374	1.06185	7	23.3109	1.14764	7	17.8345	1.09796	0.0623428	1.03914	7	15.1546	1.05676	7	9.8384	1.11856	7	5.64094	1.07149	0.0971979
Traes_5BL_E99B4DCCB	201.581	14.52	2	4	10	303	34.5687	9.34912	1.14647	7	12.9172	1.16005	7	6.08677	1.09831	7	19.1	1.13494	0.0187328	1.03486	7	8.87647	1.18288	7	7.31645	1.08434	7	15.0301	1.10069	0.146689
Traes_7AL_4C5A18F7C	201.454	49.37	3	3	8	79	8.36319	6.59521	1.13063	8	16.1911	1.18747	8	13.1581	1.12635	8	4.5757	1.14815	0.017224	1.16976	8	7.24147	1.32049	8	11.7418	1.1698	8	4.35394	1.22002	0.0483813
Traes_XX_7E45C9702	201.377	9.88	4	4	8	597	65.7068	5.05908	0.987283	8	4.18952	0.980905	8	6.62475	0.988069	8	2.08458	0.985419	0.0233602	0.940657	8	9.57125	1.00594	8	6.29529	0.974241	8	4.92339	0.973612	0.296458
Traes_XX_1BFCC407E	201.23	14.35	2	2	4	230	24.3371	5.07178	1.07047	4	10.8494	0.986382	4	0.94413	1.02608	4	5.61914	1.02764	0.373007	1.07833	4	3.81084	1.11147	4	1.13532	1.10829	4	1.96796	1.09936	0.0110997
Traes_4DL_384343D90	200.437	11.61	4	4	7	663	75.4912	6.21436	1.04073	7	10.1493	1.15285	7	10.5503	1.0719	7	16.2359	1.08849	0.117889	0.990999	7	9.52894	1.00176	7	6.3846	1.01174	7	10.3339	1.0015	0.825313
Traes_XX_91A8AFE20	200.331	21.02	3	5	9	295	31.5028	7.60596	1.05008	4	7.34656	0.988788	4	6.43372	1.01024	4	5.47736	1.01637	0.458218	0.930342	4	0.734317	1.01671	4	4.70377	0.91421	4	10.2641	0.953755	0.283331
Traes_5DL_843C411DA	199.88	7.72	2	2	4	337	36.1404	5.16064	1.01325	4	3.93618	1.17046	4	4.77864	1.08756	4	9.13993	1.09042	0.184664	1.07611	4	6.64875	1.01886	4	9.36664	0.983878	4	3.83689	1.02628	0.431312
Traes_4AL_710B39988	199.726	16.59	4	5	7	464	48.843	8.14795	0.917335	5	15.8331	0.902391	5	2.64211	0.955401	5	4.24397	0.925042	0.0415768	0.990695	5	5.74521	0.931836	5	10.9294	0.919001	5	10.0987	0.947177	0.13908
Traes_4DL_A80B33149	199.229	10.89	3	3	4	551	61.1849	5.14795	0.766822	4	7.72284	1.82828	4	25.9116	0.911764	4	9.62015	1.16895	0.661685	0.6647	4	33.4168	0.757725	4	15.6271	0.806702	4	6.27803	0.743042	0.0252744
Traes_6DL_3FD1DA8AA	199.146	17.73	3	4	11	220	24.5643	10.0815	1.00798	7	3.97853	1.13981	7	6.15594	1.00789	7	6.84147	1.0519	0.35914	0.86705	7	2.46729	1.01967	7	5.68948	0.917849	7	7.68165	0.934855	0.283662
Traes_4AS_C2B77F64F	198.727	11.3	4	4	6	469	50.6177	8.08936	0.937558	6	12.7933	0.868195	6	19.3044	0.84917	6	38.3207	0.884974	0.050436	0.932003	6	7.74852	0.879303	6	9.66278	0.842374	6	22.0888	0.88456	0.0471893
Traes_4BL_C1F622F00	198.668	30.05	6	6	8	366	39.5989	5.24951	0.971423	8	13.4795	0.782267	8	13.4514	0.917365	8	5.64038	0.890351	0.190581	0.969672	8	5.29802	1.0465	8	13.5688	0.918451	8	11.1025	0.978209	0.617416
Traes_1AL_57586AC98	198.602	26.73	1	5	10	217	24.2072	5.94775	0.93651	2	5.10076	0.879001	2	1.52582	0.93988	2	9.57668	0.918464	0.0539932	0.98653	2	2.27979	0.846433	2	7.1087	1.00103	2	2.00027	0.944665	0.378286
Traes_5DL_945C02F34	197.995	8.37	1	1	3	227	24.2392	5.84619	0.984312	3	0.380044	0.972766	3	2.3761	0.909304	3	20.544	0.955461	0.196308	0.975089	3	18.8422	0.950546	3	24.5169	0.97441	3	5.68272	0.966682	0.0539652
Traes_XX_95E4E777C	197.985	9.85	3	3	7	457	49.7705	5.60498	0.97968	7	6.93987	0.996218	7	8.06318	1.07379	7	4.24805	1.01656	0.625633	1.0405	7	5.34399	1.10418	7	14.2582	1.09078	7	12.6761	1.07849	0.0559286
Traes_1BL_EE81995CA	197.953	29.32	4	4	6	307	33.6096	4.57666	0.951589	6	8.85542	0.984791	6	9.09202	1.01413	6	12.723	0.983504	0.457555	1.00775	6	7.85782	0.877538	6	5.81319	0.985105	6	8.65106	0.956799	0.394646
Traes_5BL_17F1F28B6	197.861	13.08	1	2	4	237	25.1875	5.0083	1.26899	2	10.8413	1.24629	2	32.627	1.09683	2	14.5837	1.20404	0.0634598	1.45207	2	6.54161	1.29465	2	16.7355	1.28675	2	17.9279	1.34449	0.0235654
Traes_XX_0673365D4	197.856	7.63	3	4	7	734	75.8067	6.03662	1.06677	6	12.4013	0.976772	6	9.04171	0.892559	6	9.84542	0.978699	0.713127	1.01122	6	2.66076	0.971504	6	7.20521	0.990672	6	12.2547	0.991133	0.520313
Traes_1BS_8A297503E	196.633	14.88	2	2	7	168	18.0604	6.17627	1.07818	7	12.4742	1.06493	7	15.5487	0.963164	7	13.226	1.03542	0.432386	1.02174	7	0.306808	0.998785	7	9.95017	1.0156	7	9.47607	1.01204	0.221342
Traes_5DL_06E515CD3	196.013	15.92	2	4	8	377	41.4807	8.67529	0.837052	3	26.0493	0.807784	3	21.4924	0.907332	3	4.9477	0.850723	0.0369961	0.959215	3	3.84134	0.794992	3	13.9489	0.880409	3	0.721171	0.878205	0.124012
Traes_4BL_77628434D	195.959	13.97	4	4	9	401	42.2828	4.58936	0.951916	9	7.36235	0.968346	9	6.51738	0.969409	9	8.83297	0.963224	0.0228936	0.920058	9	6.48459	1.05212	9	13.1261	1.00519	9	15.5721	0.992456	0.863291
Traes_5BL_62DAFEE8E	195.883	18.34	1	7	9	518	59.9571	5.8335	0.941268	2	9.77474	1.00908	2	13.9577	0.947532	2	13.1874	0.965959	0.256256	0.923194	2	15.3104	0.937388	2	17.8343	0.956633	2	9.51949	0.939072	0.0243714
Traes_4BS_A834E1175	195.522	10.23	5	5	6	831	93.0293	5.14795	1.00926	6	10.4024	1.02462	6	6.63631	0.994165	6	8.54371	1.00935	0.398995	1.0621	6	7.98647	1.03496	6	9.46232	1.03901	6	10.6328	1.04536	0.0330113
Traes_XX_03B06B1F6	194.22	22.07	3	3	5	213	23.4622	6.43018	1.00344	5	5.29831	0.970261	5	2.72373	1.07932	5	1.1241	1.01768	0.638918	1.11069	5	5.71322	1.10391	5	2.09581	1.09612	5	6.84193	1.10357	0.00164894
Traes_XX_23132EB0F	193.212	14.29	4	4	6	511	55.2045	6.90283	1.02155	6	5.29722	0.916735	6	24.2911	0.92584	6	20.359	0.954709	0.309251	1.07741	6	6.90261	0.977028	6	26.2862	0.979658	6	3.72922	1.01137	0.763581
Traes_6AL_CE31DD2CE	193.058	16.16	5	6	11	427	47.7184	6.01123	1.09615	9	16.3524	1.15154	9	9.79815	1.06932	9	6.36154	1.10567	0.0486799	1.06391	9	9.85276	1.05994	9	10.3652	1.07511	9	9.72025	1.06632	0.00465849
Traes_4AL_E5490C0D0	192.89	28.74	2	2	6	87	9.67283	8.71924	1.08906	6	5.84693	1.13644	6	17.8027	1.12954	6	9.67572	1.11835	0.0152388	1.01127	6	11.4211	0.996636	6	21.0421	1.03687	6	8.89342	1.01492	0.33201
Traes_XX_84527E5F3	192.56	17.75	3	3	7	293	31.702	5.0083	0.969256	7	7.22026	1.04734	7	4.32955	0.984732	7	3.65649	1.00044	0.98689	0.951361	7	4.79526	0.995241	7	3.82924	1.02524	7	12.7877	0.990615	0.704459
Traes_5AL_89F608111	192.028	15.73	6	6	9	515	55.9602	6.90283	1.07704	9	7.49733	1.08058	9	12.4605	1.3069	9	8.71898	1.15484	0.17864	1.01404	9	15.0085	1.09382	9	24.117	1.30133	9	2.9187	1.1364	0.252169
Traes_4DL_003D33B3C	191.819	23.31	3	5	7	326	35.7434	6.37939	1.09574	5	2.6742	1.04693	5	7.89536	1.18087	5	16.8861	1.10785	0.110307	1.08011	5	21.144	1.17937	5	22.4641	1.10261	4	2.40895	1.1207	0.0567392
Traes_5AL_D0F5C42A0	191.614	22.08	1	2	6	154	17.386	6.56592	1.12779	1		1.13036	1		1.14542	1		1.13452	0.00166724	1.15522	1		1.10889	1		0.884348	1		1.04949	0.614075
Traes_2AL_A47310DDA	191.103	29.86	2	5	7	211	23.0574	7.35693	1.03328	3	5.90665	1.05296	3	12.6767	0.951548	3	9.30548	1.0126	0.724246	0.951434	3	1.28597	1.00689	3	18.4555	0.959623	3	7.57436	0.972649	0.254339
Traes_7DS_EA4BE82FD	190.87	36.84	4	4	8	171	18.6782	5.021	0.905329	8	3.2278	0.922762	8	5.32131	0.985576	8	18.3167	0.937889	0.125584	0.986401	8	10.5257	0.881336	8	15.8677	0.978639	8	5.34062	0.948792	0.269013
Traes_1BL_FFEA08837	190.865	18.58	2	6	9	409	44.3759	5.94775	0.913738	2	20.0237	0.644394	2	70.2918	0.891777	2	20.7482	0.816636	0.1677	1.10361	2	0.455538	0.813501	2	31.4947	0.775695	2	60.9802	0.897603	0.427077
Traes_1DL_FDF182BF9	190.585	20.88	1	6	10	364	39.2252	5.69385	1.05313	1		1.22236	1		1.26391	1		1.1798	0.108089	1.29209	1		1.43465	1		1.38243	1		1.36973	0.0124481
Traes_2DL_9F24A54AF	189.748	12.78	2	7	10	681	74.7749	8.27979	1.18251	2	4.40541	1.11992	2	5.13838	1.1479	2	9.98905	1.15011	0.0142325	1.16595	2	0.957861	1.18329	2	12.9595	1.12907	2	7.59455	1.15943	0.00990651
Traes_3B_5C87F790C	189.727	15.91	3	3	5	308	34.3575	6.45557	0.972219	5	17.0479	0.973058	5	12.5738	1.0532	5	6.32291	0.999494	0.986676	0.961791	5	5.90932	1.00041	5	4.07921	1.05419	5	5.84148	1.00546	0.857305
Traes_1AL_1A9EB2CBB	189.542	17.74	2	4	8	265	29.2621	7.1665	1.05433	5	6.7169	0.930759	5	6.07859	1.01461	5	5.96105	0.999898	0.998022	1.13865	5	19.7597	1.18627	5	11.7556	1.14069	5	6.12504	1.1552	0.00988205
Traes_XX_023CDB758	189.356	10.48	3	3	7	458	47.9141	6.93213	1.00459	7	2.88017	0.906501	7	15.4976	1.02738	7	12.8242	0.979493	0.635827	1.15461	7	23.5058	1.07596	7	4.67604	1.03209	7	15.9021	1.08755	0.134563
Traes_2AL_84A07997A	188.917	5.59	1	2	8	358	39.2884	7.38623	1.05688	7	6.60452	1.01398	7	25.0777	1.04872	7	11.3817	1.03986	0.0938091	0.890908	7	10.7958	1.15302	7	15.8142	1.08297	7	17.7161	1.0423	0.64335
Traes_XX_2CB24D4E2	188.8	5.05	1	1	5	436	46.4242	5.04639	1.00357	5	10.9829	0.935849	5	9.66741	0.985205	5	4.7622	0.974876	0.339977	1.02784	5	9.24192	0.965394	5	3.48431	1.06144	5	2.29059	1.01822	0.583631
Traes_2BL_B51F2BBE0	188.25	12.43	1	2	8	169	18.5093	7.23975	1.03822	3	11.5458	1.00623	3	7.70862	1.00683	3	7.53986	1.0171	0.247039	0.940274	3	4.28693	1.24983	3	0.911546	0.916545	3	25.1559	1.03555	0.772029
Traes_4AS_F08302684	188.127	16.67	1	2	7	174	19.651	4.75439	1.0333	3	1.17017	1.07762	3	1.47132	0.948037	3	11.0887	1.01965	0.656764	0.982589	3	8.84064	0.893912	3	8.17983	1.03211	3	4.8136	0.969536	0.52972
Traes_7DS_476B785E6	188.087	5	2	2	6	560	62.0468	5.40186	0.970837	6	8.49101	0.992988	6	13.5923	1.01236	6	18.7455	0.992062	0.576201	0.940523	6	9.02058	1.04331	6	18.1791	0.943791	6	9.27789	0.975875	0.548707
Traes_2BL_1F2FF331A	187.713	37.11	2	3	8	97	10.3525	10.9604	0.945119	3	7.31363	0.957938	3	4.94735	0.960762	3	0.711683	0.954606	0.0110564	0.915559	3	10.1335	0.964867	3	18.3479	0.973498	3	0.181726	0.951308	0.114299
Traes_2BL_327175A14	187.667	23.93	1	3	6	234	24.8874	8.74854	1.06652	2	6.25056	0.983583	2	2.32645	0.958813	2	2.60839	1.00297	0.93559	1.03711	2	0.884987	0.967845	2	1.07564	1.03866	2	1.85436	1.01454	0.597099
Traes_6AL_939CC781A	186.893	17.61	1	4	11	284	30.1578	9.23193	1.08367	1		0.99338	1		1.11278	1		1.06328	0.220401	1.18162	1		1.07325	1		0.951527	1		1.0688	0.409342
Traes_4AL_6D9194FD5	186.527	22.02	2	2	6	109	12.1707	10.5649	1.08863	2	12.1429	1.06793	2	12.9111	1.22743	2	7.25541	1.128	0.125003	1.17518	2	42.7294	1.24856	2	10.1915	1.12372	2	11.097	1.18249	0.0372154
Traes_5DL_11F618A4D	186.173	22.76	1	2	5	145	15.7782	11.0337	1.2244	4	1.61289	1.10042	4	11.9784	1.04103	4	9.70918	1.12195	0.152545	1.00718	4	12.7422	1.15702	4	15.2493	0.99182	4	2.11872	1.05201	0.427713
Traes_XX_5C8EA2164	185.691	17.23	3	3	4	325	34.5414	5.64307	0.913513	4	2.02549	0.908646	4	9.1282	0.92934	4	1.37938	0.917166	0.00563917	0.958361	4	10.748	0.963517	4	5.65867	0.997058	4	7.74642	0.972979	0.155782
Traes_5BL_A652A05E4	185.588	30.43	1	3	6	138	14.5563	5.5542	1.00108	3	1.21751	0.888173	3	2.05585	0.88774	3	1.46675	0.925664	0.187459	0.907243	3	0.586747	0.871774	3	9.51337	0.873777	3	3.54812	0.884265	0.00973584
Traes_7DL_DB6471BF0	185.459	17.96	2	5	11	323	34.2249	8.41162	0.90082	5	9.21661	1.00623	5	7.59866	1.00656	5	1.99095	0.971204	0.499197	0.860882	5	11.5041	0.763899	5	19.5229	0.874775	5	12.0564	0.833185	0.0410355
Traes_5BL_F573080E8	185.385	26.73	1	5	9	217	24.1243	6.01123	1.02449	1		0.931486	1		0.955955	1		0.970645	0.402215	1.10428	1		0.923148	1		1.01278	1		1.0134	0.82165
Traes_5DL_C1132D6D9	185.157	31.4	1	5	8	207	23.2024	10.1694	1.06924	1		1.24899	1		0.947014	1		1.08842	0.419516	1.27158	1		1.12951	1		1.17076	1		1.19062	0.045676
Traes_3AS_7E7D5E614	185	16.27	2	4	7	332	35.8729	7.07861	0.966727	3	11.6946	0.958524	3	2.38731	1.004	3	0.379753	0.976418	0.234005	1.04205	3	8.1868	0.848566	3	13.4769	0.828067	3	9.83007	0.906229	0.302759
Traes_7AS_7E46CDBE9	184.882	3.65	4	4	5	2137	228.088	5.35107	0.841215	5	4.45868	0.89534	5	7.17395	0.953124	5	4.61689	0.89656	0.0852766	0.85599	5	10.5968	0.891469	5	3.99612	0.972771	5	3.06413	0.906743	0.114305
Traes_6DL_6F7AB4147	183.942	18.35	1	4	9	316	35.4203	6.81494	1.0135	4	6.92811	0.942682	4	5.68927	1.01541	4	7.56128	0.990532	0.730599	1.00477	4	7.41057	0.974138	4	1.80064	1.05471	4	10.7587	1.0112	0.680277
Traes_6BS_404C2652F	183.68	5.59	2	2	5	429	46.5666	5.80811	1.01982	5	5.50876	0.941595	5	3.02041	0.948921	5	14.9606	0.970112	0.353579	0.898561	5	8.64896	0.963573	5	9.02953	0.991911	5	3.27495	0.951348	0.220357
Traes_2AS_DCACC5AF9	183.182	26.17	4	4	7	214	23.7272	5.38916	0.97204	7	8.66827	0.995721	7	14.793	0.949628	7	8.32928	0.972463	0.174395	0.959518	7	2.98756	0.93426	7	12.5958	0.884681	7	13.3705	0.926153	0.0783275
Traes_3DL_17C29322D	183.18	13.95	3	3	5	301	34.3353	5.0083	0.945389	5	16.6454	0.919289	5	23.0018	1.03866	5	10.8057	0.967779	0.467677	0.967735	5	10.9713	1.02636	5	13.1858	1.12871	5	8.71384	1.04093	0.475923
Traes_2AS_E457DA21E	182.78	29.17	1	1	4	72	8.08913	9.56885	1.0123	4	10.2215	0.954927	4	6.31363	1.0462	4	13.6929	1.00447	0.882041	0.979146	4	0.810875	1.00637	4	3.05263	1.02614	4	4.76874	1.00388	0.802359
Traes_XX_92BB8AECB	182.478	13.3	1	4	11	376	39.5154	9.27588	1.1576	1		1.20182	1		1.06109	1		1.14017	0.0777606	1.05565	1		1.0167	1		1.10981	1		1.06072	0.153448
Traes_1BS_D86496196	181.876	14.29	2	2	6	210	22.9163	5.5415	0.994066	6	12.5471	0.976013	6	8.26076	0.964013	6	2.77748	0.978031	0.128323	0.946686	6	8.04497	0.970189	6	7.79286	0.916008	6	8.04838	0.944294	0.0709594
Traes_7DL_4A0BE5B2B	181.544	8.82	2	2	4	499	56.0209	6.41748	0.966577	4	6.20287	0.85681	4	1.25966	0.964571	4	9.38118	0.929319	0.190579	0.969105	4	9.64901	0.975438	4	12.0507	0.909239	4	4.11671	0.951261	0.147037
Traes_XX_6B07EEFC5	181.521	25.57	2	6	8	305	32.9332	5.021	0.928712	2	12.5254	1.00178	2	0.217079	0.899232	2	5.86207	0.94324	0.203622	0.931045	2	3.18049	0.915307	2	9.24897	1.00164	2	1.20424	0.949332	0.196537
Traes_2DS_64EC7E533	181.078	10.53	1	3	7	418	45.9197	5.2876	0.923153	1		0.820986	1		0.850448	1		0.864862	0.0469495	0.895168	1		0.814201	1		0.761888	1		0.823752	0.0451375
Traes_XX_1CC17A585	180.981	10.4	4	4	7	692	75.6137	6.20166	0.98871	7	5.51981	0.943907	7	8.70235	0.981583	7	15.61	0.9714	0.175883	1.0391	7	7.20607	0.987586	7	10.2823	1.0231	7	9.17593	1.0166	0.389463
Traes_XX_360EB9035	180.887	20.66	5	5	6	392	42.0666	6.07471	0.932435	6	6.88395	0.926386	6	10.7385	0.953956	6	3.95785	0.937592	0.0175	0.953373	6	7.09808	0.97701	6	8.36788	0.973148	6	5.57077	0.967844	0.0481167
Traes_7AL_89535348E	180.756	9.55	4	4	7	639	70.6189	5.0083	1.02723	6	15.3144	1.04161	6	18.105	1.06989	6	3.31038	1.04625	0.0662083	1.02519	6	6.46385	1.17009	6	5.52939	1.06881	6	16.1322	1.08803	0.176715
Traes_2AL_2DCC96CD9	180.671	45.06	4	5	6	162	17.4617	6.13818	1.18301	3	15.8858	1.12391	3	21.5078	1.38528	3	16.2116	1.23073	0.100255	1.12934	3	35.4916	1.11838	3	28.5974	0.97352	3	14.622	1.07375	0.279664
Traes_2DL_1ABBF70E5	180.481	13.45	1	4	8	394	43.2804	6.25244	1.21479	1		1.13043	1		1.01229	1		1.11917	0.179585	1.07809	1		1.18114	1		0.997325	1		1.08552	0.249148
Traes_4AL_6A515079C	180.423	9.52	2	2	5	294	24.5616	5.05908	0.909448	5	5.2614	0.96345	5	41.2294	0.838261	5	37.2832	0.90372	0.117339	0.743538	5	12.37	0.806414	5	16.359	0.798164	5	18.1484	0.782705	0.00814211
Traes_XX_53CB9F499	180.311	19.17	4	4	9	266	30.0412	10.1548	1.1608	9	5.52271	1.10972	9	12.7168	1.08049	9	18.7692	1.117	0.037955	1.12237	9	8.1936	1.08253	9	4.51676	1.00438	9	14.763	1.06976	0.181736
Traes_3B_0C313674A	180.261	13.66	2	2	5	322	34.8289	5.94775	0.988499	5	11.4331	0.919829	5	10.3914	1.02213	5	6.0112	0.976818	0.521763	1.00491	5	9.84293	1.02367	5	11.1311	1.08563	5	21.0429	1.03807	0.258913
Traes_5DL_A2A5A19B4	179.99	13.14	4	4	7	510	54.4357	6.44287	0.909845	6	11.5404	0.872878	6	3.76386	0.965797	6	1.4625	0.916173	0.0900172	0.971054	6	7.02614	0.867452	6	6.48034	0.975677	6	7.85682	0.938061	0.221668
Traes_4AL_6A3037137	179.554	19.49	2	2	4	195	21.1903	6.32861	1.13908	4	9.11117	0.980907	4	5.95677	0.903207	4	4.04399	1.00773	0.921471	1.3188	3	8.71653	1.02995	4	25.9939	0.923482	4	7.39943	1.09075	0.522581
Traes_1AL_D6A532C66	179.461	12.61	4	4	8	476	52.2116	7.23975	1.01713	8	16.6697	0.991112	8	6.47101	0.982288	8	9.92887	0.996843	0.791266	1.01303	8	5.9935	1.11214	8	9.0597	0.930049	8	6.15312	1.01841	0.759943
Traes_5BL_CF5A8348D	179.197	5.04	1	2	7	417	46.4446	5.92236	1.01418	2	5.21833	1.0093	2	6.29034	1.07474	2	14.6815	1.03274	0.260098	0.93052	2	7.28714	1.09101	2	11.5879	1.07296	2	2.66937	1.0315	0.598176
Traes_4AS_ABC75AC10	179.075	17.04	2	2	8	135	14.6896	5.93506	1.08429	7	3.12878	1.13068	7	6.60762	0.989394	7	6.96878	1.06812	0.243015	0.965716	7	6.46129	1.07188	7	2.95015	0.954643	7	7.9965	0.997413	0.951115
Traes_3B_C2B6700D2	178.958	14.41	1	1	4	118	12.8425	8.99756	0.969868	3	10.1204	0.987459	3	0.903312	1.0672	3	12.778	1.00818	0.81043	0.884213	3	4.80836	0.873472	3	24.1902	0.96698	3	2.75363	0.908222	0.0898651
Traes_6DL_41A4CE766	178.907	17.61	1	4	11	284	30.1718	9.23193	1.14375	1		1.26972	1		1.05974	1		1.15774	0.122695	0.967993	1		1.05517	1		1.08614	1		1.03643	0.411244
Traes_XX_8904A2263	178.201	12.3	5	5	8	504	55.2235	8.82178	1.06672	8	6.80386	1.05891	8	9.69823	1.06823	8	8.43477	1.06462	0.00199016	1.06414	8	10.91	1.11715	8	11.7528	1.10911	8	11.5176	1.0968	0.0278272
Traes_7AL_ADAC59D80	178.12	5.09	2	2	4	688	71.217	4.79248	1.10931	4	9.36804	0.961733	4	4.23793	0.935167	4	1.81061	1.00207	0.972999	1.08161	4	8.31442	1.01378	4	6.09996	0.926088	4	6.41937	1.00716	0.88827
Traes_7AS_ED5778D91	178.051	31.72	1	5	7	290	31.4014	5.17334	0.8939	2	3.3323	0.864566	2	8.91243	0.881367	2	16.4397	0.879944	0.00497295	1.04595	2	7.64218	0.93979	2	6.58627	0.955885	2	8.61976	0.980542	0.615508
Traes_XX_66F99CA26	177.696	14.67	3	3	3	409	43.1364	5.85889	1.10289	3	3.53411	1.02678	3	5.29226	0.870391	3	3.53442	1.00002	0.999772	1.1098	3	10.4044	1.10808	3	1.40899	1.04281	3	6.2359	1.0869	0.0587574
Traes_4BS_D83EE75E2	177.026	11.26	3	3	5	382	41.0369	7.48877	1.09958	5	7.56028	1.16667	5	9.23536	1.08403	5	6.08856	1.11676	0.0440626	0.994132	5	6.91613	1.20166	5	6.7576	1.14301	5	7.27547	1.11293	0.208999
Traes_7DL_106F36D5F	176.623	13.43	2	3	5	350	38.5352	8.86572	0.947727	4	6.0532	0.869419	4	14.8524	0.825301	4	3.74167	0.880815	0.0795915	0.880883	4	2.59762	0.839674	4	10.3318	0.90169	4	4.59217	0.874082	0.0203073
Traes_XX_BE6D409D3	176.434	25.77	6	6	7	392	41.1754	5.66846	1.10395	7	14.2869	0.93859	7	9.81066	0.962757	7	10.3099	1.00177	0.975794	0.98649	7	9.18289	1.00156	7	9.33985	0.924488	7	5.71765	0.970845	0.341842
Traes_3B_504BAC6DC	176.186	14.81	4	4	6	439	48.4196	7.47412	1.04227	6	17.8506	1.01844	6	6.57038	0.960751	6	7.59785	1.00715	0.795395	1.0131	6	7.55179	1.00509	6	15.5007	0.984451	6	4.68691	1.00088	0.927336
Traes_1AL_BAB3D977B	176.103	44.78	1	3	8	67	7.33187	9.77393	1.38592	3	4.31393	1.55966	3	4.66277	1.2242	3	2.79074	1.38993	0.0565229	1.64697	3	0.226136	1.9744	3	0.200694	1.25823	3	3.86096	1.62653	0.0940096
Traes_2AL_3F84846F1	175.427	13.11	4	4	9	412	44.6286	6.66846	1.07823	9	10.5318	0.966311	9	8.87858	1.03264	9	13.6408	1.02573	0.511493	1.0892	9	6.81392	1.13052	9	9.45555	1.07736	9	11.0559	1.09903	0.0254687
Traes_XX_D9381F886	174.274	22.01	4	4	8	268	29.1378	6.59521	1.02456	8	17.1819	1.04787	8	9.14539	1.01677	8	3.72303	1.02973	0.0861674	0.975685	8	9.71035	1.10318	8	13.8596	1.0638	8	6.89614	1.04755	0.334273
Traes_4DL_D2423513A	174.25	18.83	5	5	8	462	50.1403	7.95752	0.948051	8	9.46908	0.911737	8	3.66535	0.936627	8	6.68071	0.932138	0.0240587	0.995012	8	11.0498	0.90147	8	9.16664	0.930299	8	12.0079	0.94226	0.17208
Traes_1AL_136EC2A52	174.2	37.27	2	2	4	110	12.0132	7.45947	0.886921	4	5.40709	0.830263	4	8.17348	0.875094	4	10.0456	0.864093	0.015741	0.933432	4	15.2207	0.768665	4	14.6838	0.863377	4	5.83894	0.855158	0.093633
Traes_XX_51627F09C	174.01	9.15	3	3	6	492	52.1958	5.35107	0.96569	5	2.36979	0.955096	5	7.69687	0.952692	5	10.7481	0.957826	0.00884388	1.18034	5	19.1293	1.06324	5	9.39842	1.05046	5	7.01925	1.09802	0.141105
Traes_2BL_22224159C	173.431	18.27	3	3	6	312	32.6879	5.17334	1.1054	5	8.9419	1.02425	5	17.6539	1.10107	5	3.62581	1.07691	0.10014	1.13899	5	2.99659	1.10149	5	6.84143	1.03208	5	14.5223	1.09085	0.101122
Traes_7AS_E28C6595A	173.09	5.9	2	2	6	390	44.2406	9.48096	0.939386	6	12.9284	1.04137	6	7.0875	1.03712	6	8.61351	1.00596	0.874509	0.948635	6	5.94776	0.899789	6	8.11987	0.926834	6	7.8176	0.925086	0.0337724
Traes_XX_A4B07245B	172.889	12.26	1	2	7	261	27.3545	5.26221	1.06742	4	1.87504	1.01559	4	2.74788	0.952852	4	6.19362	1.01195	0.752724	1.13909	4	4.82265	0.965376	4	14.4789	1.02967	4	12.867	1.04471	0.470917
Traes_1BL_7A584FBE4	172.545	38.38	2	2	4	99	10.7456	4.70361	0.979078	3	5.70933	0.896253	3	18.6619	0.881251	3	19.0698	0.91886	0.116492	0.971064	3	4.8934	0.961473	3	23.6818	0.930841	3	14.7296	0.954459	0.0641837
Traes_2AL_2B01693491	172.108	9.23	3	3	6	271	29.2916	9.80322	1.12491	6	4.08703	1.28042	6	7.72262	1.19146	6	1.79591	1.19893	0.0476461	1.0244	6	7.05638	1.23391	6	4.38682	1.10199	6	3.3044	1.1201	0.188504
Traes_XX_E5793B59F	172.023	18	5	5	8	400	44.9933	5.59229	1.04517	8	4.85672	1.09118	8	6.65499	1.05568	8	3.73332	1.06401	0.0441746	1.00436	8	10.3878	1.04787	8	6.35469	1.02661	8	4.38554	1.02628	0.171543
Traes_XX_F689D518B	171.642	8.92	1	3	8	370	41.2634	6.03662	1.01267	1		0.975106	1		0.980622	1		0.989465	0.463237	1.22492	1		1.11897	1		1.02399	1		1.12263	0.168946
Traes_XX_8F24C1E2D	170.801	10.76	1	2	4	251	27.5358	7.92822	0.997431	1		0.931013	1		0.968702	1		0.965715	0.216567	1.06994	1		1.0659	1		1.06352	1		1.06645	0.000794159
Traes_4BL_4DB9F4DFF	170.68	15.44	3	3	5	285	31.401	5.43994	1.13398	5	20.0827	1.19593	5	7.74352	1.0823	5	10.7853	1.1374	0.0526714	1.03072	5	7.05644	1.27584	5	14.4908	1.14117	5	17.121	1.14924	0.16985
Traes_1AL_21BDC2BB5	170.468	12.88	2	2	7	163	17.7389	7.78174	1.05421	7	11.221	1.1959	7	14.4795	1.03591	7	3.9682	1.09534	0.199954	1.10659	7	9.58111	1.22427	7	10.3879	1.05762	7	6.83545	1.12949	0.120122
Traes_XX_71E5F925A	170.294	9.25	5	6	6	1124	120.657	7.6499	1.01148	5	6.08244	1.00218	5	8.55459	0.99938	5	21.9575	1.00435	0.356757	1.04796	5	7.03149	0.954339	5	12.3757	0.98404	5	7.27596	0.995447	0.884234
Traes_6BL_62CC48C2C	170.253	16.42	2	2	6	134	15.3905	10.1694	1.05669	6	8.92921	1.04977	6	18.6176	0.989341	6	18.768	1.03193	0.274023	1.05198	6	33.055	1.17304	6	9.63603	1.22426	6	15.5413	1.14976	0.0992944
Traes_5DS_35C225397	169.987	22.58	6	6	7	372	40.7997	5.24951	1.05617	7	4.29254	1.06129	7	7.31886	1.10918	7	3.43181	1.07555	0.0464855	1.06978	7	10.0831	1.15802	7	15.117	1.08366	7	11.3775	1.10382	0.0631052
Traes_7AS_E14E2CD4B	169.841	7.83	3	3	6	511	55.1158	7.03467	1.01884	5	21.7202	1.02363	5	16.8491	1.18546	5	4.04185	1.07598	0.299658	0.912281	5	9.63714	0.988261	5	15.4873	0.93204	5	9.02688	0.944194	0.133759
Traes_4BL_A0A0E8D56	169.786	5.56	3	3	4	1061	115.626	5.36377	1.08912	4	8.06393	0.991488	4	2.74304	1.10086	4	6.37407	1.06049	0.223126	1.09655	4	4.84026	1.07803	4	4.85787	1.12855	4	4.01529	1.10104	0.020665
Traes_3B_FA4202EA3	169.447	22.89	4	6	8	332	36.8637	9.20264	1.01842	6	12.4292	1.00498	6	13.4106	0.99854	6	4.32725	1.00732	0.338005	0.964477	6	4.46289	1.10319	6	8.69028	1.05439	6	10.5177	1.04069	0.422076
Traes_4BS_410CDF5FA	169.206	26.22	4	6	8	370	40.0562	5.17334	1.00284	5	7.04119	1.03268	5	3.0059	1.03524	5	9.83255	1.02359	0.151493	0.891872	5	13.2833	0.947532	5	15.6634	1.01087	5	8.90645	0.95009	0.283648
Traes_5AL_DF832FC5A	169	13.66	1	7	8	666	77.2178	5.79541	1.07214	1		1.20594	1		1.02576	1		1.10128	0.201629	0.994489	1		1.22292	1		0.872769	1		1.03006	0.797199
Traes_7DL_D03D0D5DD	168.7	23.33	2	3	8	150	16.0833	6.7417	0.985134	5	2.22159	0.962395	5	11.2956	1.05055	5	2.913	0.999359	0.982842	0.890163	5	25.5657	0.980682	5	10.9645	1.03551	5	6.85758	0.968785	0.538059
Traes_1DL_9ACB9CE23	168.31	8.24	3	3	5	522	59.1499	8.30908	0.943544	5	14.5248	0.902348	5	12.0938	1.09147	5	1.21155	0.979121	0.750978	0.964914	5	15.8513	0.910511	5	16.595	1.0518	5	6.33492	0.975743	0.615228
Traes_7AL_5A439334C	168.31	23.61	3	3	6	144	16.699	9.72998	1.01047	6	2.02289	1.04633	6	7.08077	0.962845	6	1.80742	1.00655	0.811882	0.901917	6	8.12367	1.02636	6	8.03648	0.924312	6	2.56214	0.950864	0.328098
Traes_XX_9E8814FDA	168.138	9.49	4	4	6	622	68.1968	7.78174	0.94863	6	4.67248	0.941926	6	5.4788	0.958539	6	13.0995	0.949698	0.00907723	0.953868	6	2.82873	0.889946	6	9.50761	0.966388	6	6.64365	0.936734	0.116113
Traes_2AL_E6C281385	167.968	10.89	3	3	6	358	40.9955	5.75732	1.03469	6	4.11843	0.990145	6	5.72119	1.06868	6	13.5255	1.03117	0.303994	1.12444	6	6.10849	1.0829	6	8.63558	1.16836	6	8.9285	1.12523	0.0366872
Traes_1DS_5C2793C92	167.33	4.94	2	2	4	567	63.2917	6.32861	0.998947	4	11.5397	0.964791	4	15.2564	0.932805	4	1.90167	0.965515	0.2127	0.977416	4	10.5639	0.909928	4	6.84723	0.981698	4	23.8462	0.956347	0.201146
Traes_XX_FFA6E3225	167.284	11.83	2	5	7	448	48.3274	5.19873	1.01493	2	0.113789	1.12484	2	6.26985	1.11484	2	2.91203	1.08487	0.136723	1.06998	2	3.31974	1.30451	2	1.45107	1.13571	2	9.88341	1.17007	0.135278
Traes_6DS_81AA78A29	167.065	17.71	1	2	5	175	18.2024	4.88135	1.00739	2	13.4392	1.06731	2	17.6338	1.03612	2	7.00036	1.03694	0.166302	1.0579	2	1.62668	1.0383	2	18.5024	1.07614	2	10.6229	1.05744	0.0343227
Traes_4AL_DCFE55D31	166.95	25	4	4	6	244	27.0655	7.53271	1.03363	6	7.86252	1.06545	6	5.01331	1.03559	6	7.27674	1.04489	0.0487896	1.04276	6	10.6112	1.06084	6	4.4014	1.0404	6	3.02728	1.048	0.0176096
Traes_3AS_75E04A7F4	166.944	13.16	1	3	7	266	29.6518	6.23975	0.853544	2	12.203	0.85584	2	15.5955	1.26609	2	6.59685	0.991825	0.957884	1.19329	2	11.7291	0.967408	2	17.366	1.30627	2	9.83636	1.15566	0.258567
Traes_7AS_C87C2FF27	166.732	10.4	3	3	7	375	41.2084	6.0874	1.07926	6	16.2702	1.08437	6	9.4513	1.16564	6	14.7902	1.10975	0.0592689	1.17981	6	3.11136	1.28022	6	9.84933	1.26846	6	7.63928	1.24283	0.0166104
Traes_1BL_8F261F085	166.696	18.15	4	4	6	325	36.2569	4.88135	0.92222	6	12.1795	0.946447	6	10.3337	1.04667	6	9.13186	0.971779	0.535967	0.980994	6	9.4154	1.00419	6	5.55591	0.953269	6	5.44263	0.979485	0.298072
Traes_2BS_528FAAFBF	166.34	31.28	4	4	8	179	18.7917	8.63135	1.00372	8	7.17039	1.01795	8	16.4775	0.976697	8	5.67113	0.999457	0.968278	0.995377	8	7.91032	0.94054	8	12.6777	0.895862	8	6.22101	0.943926	0.190692
Traes_6DL_24B9E65D8	166.319	17.06	2	2	4	252	27.7674	4.57666	0.965788	4	11.2355	1.03147	4	3.46658	0.962172	4	10.0853	0.986476	0.609147	0.821934	4	3.08584	0.962174	4	6.27372	0.978063	4	7.59334	0.920724	0.251128
Traes_1AL_D1AF9EF20	166.311	24.44	2	2	7	90	9.62347	8.19189	0.999553	7	17.1718	1.07569	7	22.8143	0.960389	7	21.7195	1.01188	0.759193	0.950287	7	45.1967	0.831105	7	37.8439	0.785251	7	31.83	0.855548	0.0990135
Traes_XX_E247F17FB	166.21	25.54	6	6	9	278	30.2249	7.89893	1.00216	9	3.36796	0.957944	9	16.1076	0.933424	9	7.72068	0.964508	0.219647	0.936034	9	13.093	1.0308	9	23.0854	0.905126	9	5.46132	0.957321	0.376173
Traes_3B_106795328	165.511	25.41	1	5	7	244	26.842	6.87354	1.13979	1		0.976325	1		0.98562	1		1.03391	0.587834	0.910538	1		1.21959	1		1.24914	1		1.12642	0.363343
Traes_7AS_CD0F6A05B	165.217	36.81	4	4	5	182	19.7696	5.80811	1.10724	5	1.98684	1.01915	5	8.02124	0.95721	5	2.12028	1.02787	0.587617	0.950841	5	6.81559	1.0303	5	7.39913	0.991565	5	6.11855	0.990902	0.729991
Traes_4BS_95683BBEB	164.803	3.38	6	6	6	2548	278.488	7.43018	0.965924	6	9.99441	0.829549	6	7.30663	1.00476	6	12.5718	0.933411	0.336725	1.09433	6	3.73241	0.972157	6	16.3949	0.946401	6	18.4005	1.0043	0.933583
Traes_6AS_3753A6F2C	164.01	15.79	4	4	6	361	38.6393	5.97314	0.976684	6	9.63494	0.928937	6	10.7165	0.958469	6	10.5385	0.954697	0.0827614	0.973575	6	10.219	1.06305	6	12.6079	0.962314	6	7.33292	0.999647	0.992164
Traes_3AS_EC89A30CF	163.21	11.48	3	3	6	305	32.8783	4.94482	1.05764	6	18.3496	1.01408	6	2.89519	1.04095	6	10.6261	1.03756	0.0976891	0.865646	6	7.95119	0.922143	6	9.65601	1.01113	6	10.7	0.932972	0.254271
Traes_XX_D8C919B5D	162.699	12.92	1	1	3	209	22.4371	4.95752	0.906998	3	11.4381	0.949071	3	0.838246	1.06278	1		0.97295	0.619794	1.09302	3	2.11985	0.97686	3	30.8915	1.0306	3	3.01329	1.0335	0.423438
Traes_6BS_4EED05084	162.53	14.91	3	3	5	161	17.9079	6.66846	1.40329	5	15.7863	1.16179	5	3.78009	1.27972	5	16.0881	1.2816	0.0561858	1.69696	5	7.17964	1.94923	5	12.7904	1.5738	5	18.7611	1.74	0.0215758
Traes_1BL_5D23F5133	162.263	21.5	3	3	6	200	21.6748	5.77002	1.06001	6	11.0308	1.00613	6	12.5264	1.06132	6	6.73718	1.04248	0.1445	1.0967	6	7.9202	0.934083	6	10.7437	1.13859	6	4.72759	1.05646	0.460895
Traes_XX_9D5BE7503	162.255	11.79	3	3	8	458	48.7602	8.07471	1.11723	8	4.30813	1.09934	8	3.15755	1.06133	8	7.76121	1.09263	0.0302312	1.23967	8	9.59475	1.13949	8	10.4178	1.13016	8	10.5567	1.16977	0.0400859
Traes_XX_AFE23E290	161.036	10.95	4	4	6	475	53.2518	6.04932	1.03066	6	6.53243	0.9853	6	5.66157	1.04215	6	5.5463	1.01937	0.380479	0.953254	6	3.66662	1.09863	6	8.52103	1.04013	6	5.03208	1.03067	0.543187
Traes_3B_110B9A0C6	160.834	15.66	4	4	4	562	61.0887	6.7124	0.979461	4	8.76757	0.92396	4	5.21406	0.932646	4	6.02681	0.945356	0.0867415	1.02103	4	2.80653	0.8463	4	17.4186	0.951235	4	4.74523	0.939521	0.355822
Traes_XX_DED030AF8	160.78	12.11	2	2	5	256	27.6529	5.33838	0.973856	5	9.52216	1.00104	5	11.9351	0.924846	5	4.68316	0.966582	0.272634	1.01469	5	8.95511	0.91746	5	15.503	0.947512	5	7.96159	0.959886	0.297564
Traes_3AL_8F20109FF	159.718	22.14	2	2	5	131	14.4805	5.56689	0.960661	5	5.43472	1.00722	5	9.88006	1.01216	5	2.31968	0.993346	0.724298	1.03595	5	5.07381	0.870481	5	16.523	0.991338	5	8.47032	0.965923	0.561795
Traes_6AL_E970EFE60	159.531	5.99	3	3	7	718	77.6855	6.20166	0.969702	7	3.14357	1.02069	7	11.3992	1.00653	7	5.24377	0.998975	0.952345	0.935296	7	9.50929	0.927436	7	6.94726	0.993793	7	8.18819	0.952175	0.149712
Traes_6AL_9B2C05295	159.283	25.1	5	5	8	247	27.8561	5.94775	0.926082	8	3.2346	1.00685	8	8.67886	0.98393	8	6.21863	0.972289	0.368075	0.995913	8	15.0531	1.08714	8	20.9086	0.962391	8	6.88705	1.01515	0.723801
Traes_6BL_7863DA66A	159.143	29.86	2	5	6	211	23.1565	7.41553	0.946763	2	5.62601	1.04989	2	3.08773	0.961365	2	3.79745	0.986005	0.706374	0.932433	2	19.3669	1.02982	2	2.73767	0.95808	2	6.58613	0.973443	0.458341
Traes_4AS_FF38617E5	159.103	11.85	3	3	4	464	52.1434	5.75732	1.03024	3	0.511357	0.999317	4	10.2763	1.05878	4	5.52133	1.02944	0.228483	1.0713	3	0.156154	1.11501	3	5.26008	1.07553	4	8.5648	1.08728	0.0245049
Traes_5DL_DC9463BD7	157.513	4.99	1	2	6	421	46.3386	6.55127	1.1249	1		0.984661	1		1.10997	1		1.07318	0.241582	0.974715	1		1.09198	1		0.915547	1		0.99408	0.919525
Traes_4DS_EB7A5C35C	156.714	15.69	1	5	7	459	52.3001	5.24951	1.08894	1		1.14881	1		1.01935	1		1.0857	0.149067	1.12531	1		1.21952	1		1.07183	1		1.13889	0.0845541
Traes_6DL_75417C63D	156.341	22.85	1	5	7	267	29.7313	7.37158	1.02311	1		1.1481	1		0.903168	1		1.02479	0.759374	0.924507	1		1.01687	1		1.12305	1		1.02148	0.744079
Traes_2BS_4A4C9BD80	156.247	10.55	1	3	7	417	45.6396	5.35107	1.08586	1		0.920973	1		0.832906	1		0.946579	0.546004	1.14774	1		0.825954	1		0.806996	1		0.926896	0.576443
Traes_5DL_983E3EDB0	156.166	19.27	1	3	7	301	31.5028	9.49561	0.902899	2	2.99703	0.907186	2	0.37391	0.916726	2	8.46885	0.908937	0.00200758	0.895893	2	0.179174	0.819517	2	2.20831	0.95562	2	4.02865	0.890343	0.108433
Traes_XX_386D5B15C	156.036	15.06	2	5	6	445	48.2457	8.86572	0.956818	2	3.05889	0.857424	2	10.1431	0.878194	2	8.03826	0.897479	0.0772118	0.89814	2	16.1719	0.874598	2	21.8599	0.952698	2	3.0381	0.908479	0.0583405
Traes_2BS_D2A3A5041	155.722	2.91	4	4	6	1681	185.67	5.63037	1.04171	6	2.24171	0.939917	6	4.29398	1.01912	6	4.46912	1.00025	0.994334	1.06369	6	10.4821	0.997926	6	6.58673	0.929949	6	7.15776	0.997187	0.948552
Traes_6BL_8360C77EF	155.53	16.28	1	2	6	129	14.6743	5.57959	1.23353	1		1.18021	1		1.20423	1		1.20599	0.00555601	0.841265	1		1.23604	1		1.00578	1		1.0277	0.831395
Traes_XX_255363331	155.412	13.14	1	2	5	236	25.4363	5.43994	0.901724	1		0.996598	1		0.936671	1		0.944998	0.185497	1.02143	1		0.854519	1		0.985601	1		0.953849	0.458994
Traes_6BS_4096A4D3A	154.905	13.77	3	3	6	334	37.4944	6.65381	0.992315	6	5.32796	0.997708	6	4.676	0.917805	6	11.9828	0.969276	0.35563	0.94345	6	2.26793	1.0587	6	4.57469	0.983607	6	15.8276	0.995253	0.901103
Traes_2DL_21003CD5E	154.791	21.96	1	3	5	255	27.2124	6.82959	1.03923	2	7.5408	0.91566	2	20.3522	0.998215	2	2.21697	0.984369	0.709005	1.08242	2	3.86968	0.82558	2	21.3204	0.932486	2	10.835	0.946829	0.549407
Traes_XX_DCB234896	154.627	14.76	1	3	3	454	47.445	5.14795	0.99619	1		0.909599	1		1.17312	1		1.0263	0.766767	0.862541	1		0.767274	1		1.04318	1		0.890999	0.310257
Traes_XX_6E08E0E84	154.61	15.58	1	4	6	398	44.1364	8.25049	1.10508	2	8.4793	1.23999	2	8.58869	1.14598	2	9.14121	1.16369	0.0546903	1.0334	2	3.11214	1.14322	2	16.0019	1.11134	2	3.43852	1.09599	0.0986803
Traes_1BL_7B1831D79	154.47	56.64	1	3	5	113	11.4797	4.33545	1.09926	2	8.06076	1.2194	2	1.63908	1.10989	2	17.1964	1.14285	0.0652633	1.08822	2	17.2342	0.957271	2	15.3397	1.069	2	4.27454	1.03816	0.448581
Traes_2AL_B50371043	154.418	19.54	4	5	6	568	62.7534	8.90967	0.992341	5	16.8163	0.862143	5	22.9515	0.924274	5	2.86871	0.926253	0.188849	0.945768	5	10.7191	0.830641	5	13.9918	0.91797	5	3.977	0.898126	0.0989976
Traes_6DL_E51E02BBB	154.208	30.26	1	2	11	76	8.0034	7.25439	1.04145	5	6.21756	1.02476	5	2.14196	0.951281	5	9.87657	1.00583	0.852717	0.992922	5	10.5603	1.18538	5	10.3588	1.08425	5	2.72177	1.08752	0.256031
Traes_5BL_67EA82CE61	154.163	12.45	3	3	7	265	26.3006	9.12939	0.999397	7	9.44725	0.985459	7	16.415	1.03478	7	7.87963	1.00655	0.699302	0.961312	7	8.42333	0.796148	7	15.0626	0.868492	7	13.4834	0.875317	0.120897
Traes_XX_0178849D2	154.162	7.71	2	3	6	493	52.5181	8.76318	0.839517	3	1.62978	1.09469	3	4.08777	1.03109	3	7.75524	0.988432	0.893935	0.846313	3	19.1007	0.93915	3	4.70972	0.951991	3	5.15812	0.912484	0.119359
Traes_1AS_87B7A8114	154.046	3.41	2	2	4	998	110.233	5.33838	1.04154	4	7.55551	0.900192	4	6.28513	1.05084	4	6.39556	0.997524	0.964109	1.17666	4	11.2904	1.03561	4	21.9656	1.05378	4	24.6457	1.08868	0.183254
Traes_5AL_C4E1503E5	152.95	48.53	4	4	6	136	14.9374	5.07178	1.07315	6	8.24385	1.12284	6	7.53568	1.00803	6	12.3224	1.06801	0.177407	1.04113	6	4.89107	1.2078	6	12.1375	1.03306	6	12.2669	1.094	0.240622
Traes_7AS_6CD0381D4	152.893	15.98	3	3	5	363	40.2111	5.63037	1.0328	5	2.80194	0.970157	5	8.45741	1.05754	5	1.74876	1.02017	0.519197	0.992357	5	8.26965	0.961616	5	5.38957	1.0401	5	9.57541	0.998026	0.938983
Traes_5BS_1CC125F95	152.867	43.18	1	2	3	88	9.68274	4.56396	1.09511	1		1.14216	1		1.11453	1		1.11727	0.0132783	1.08688	1		1.1233	1		1.15583	1		1.122	0.0256199
Traes_3AL_CD031F614	152.84	36.59	1	3	4	123	13.373	7.38623	0.938121	1		1.19069	1		1.19186	1		1.10689	0.332814	0.959158	1		1.01007	1		1.15572	1		1.04165	0.55277
Traes_1AL_0F92F56F8	152.793	12.5	5	5	7	496	53.2133	5.8335	1.00261	7	1.37755	0.901769	7	4.87802	1.00563	7	5.70524	0.970003	0.472143	0.997434	7	18.1777	0.975638	7	6.27809	1.0062	7	13.1262	0.993089	0.526281
Traes_2AL_6210FA093	152.719	9.08	4	4	5	606	65.9169	5.17334	0.958819	5	8.03406	0.993107	5	13.6889	0.95777	5	19.4464	0.969899	0.122074	1.05328	5	14.4065	0.933705	5	6.1269	0.90675	5	9.89216	0.964578	0.513898
Traes_2DL_5C1DDA41C	152.586	10.87	4	4	7	497	52.8201	5.33838	0.886712	7	10.8495	1.10327	7	12.5639	0.968111	7	7.54931	0.98603	0.845464	0.9176	7	7.13299	0.963913	7	14.0198	0.866262	7	5.2514	0.915925	0.0965053
Traes_XX_7564720CC	152.403	16.9	1	5	6	420	46.9644	9.12939	1.13205	1		1.06022	1		1.07559	1		1.08929	0.0549422	0.984197	1		1.21178	1		1.11534	1		1.10377	0.256259
Traes_1DL_CD211C1E2	152.026	8.54	3	3	5	492	55.2473	5.17334	0.851606	5	5.73305	0.941032	5	12.3778	1.06491	5	5.2671	0.952517	0.522869	0.90811	5	9.70333	1.0185	5	8.93301	1.02517	5	11.5919	0.983925	0.713124
Traes_3B_E7D10A09E	151.743	9.25	5	5	7	951	105.436	5.71924	0.999047	7	9.33486	1.02177	7	13.2139	1.01923	7	13.6218	1.01335	0.204443	1.01114	7	7.81508	1.03566	7	16.3249	0.944401	7	27.1479	0.997066	0.924141
Traes_7BS_5781FD481	151.7	25.17	2	2	4	143	15.1387	7.34229	1.02195	4	12.1289	1.0559	4	12.06	1.03931	4	17.3942	1.03905	0.0576031	1.05266	4	5.10033	1.05599	4	11.7927	1.08209	4	9.3251	1.06358	0.0207565
Traes_3B_725B1FA40	151.077	8.13	1	1	6	123	13.9542	9.31982	1.01857	6	7.28321	1.15966	6	7.84994	1.1461	6	4.2768	1.10811	0.137932	0.962397	6	9.32209	1.10406	6	11.579	1.16657	6	12.041	1.07768	0.327204
Traes_5BL_21270EDFB	150.959	23.08	4	4	6	286	32.0025	5.14795	0.964343	6	7.85892	1.03196	6	7.82944	1.00317	6	2.20033	0.999823	0.993619	1.03646	6	4.16045	0.944943	6	2.94321	0.988471	6	12.5334	0.989957	0.7405
Traes_XX_E1E6FAAF6	150.65	6.66	1	4	8	631	67.9385	6.60986	0.964466	1		0.893966	1		0.975326	1		0.944586	0.161891	1.15564	1		1.04697	1		0.898745	1		1.03379	0.694466
Traes_4BL_B3BFE621F	150.641	16.33	1	4	5	398	43.2561	6.15088	1.0062	1		1.1797	1		1.02372	1		1.06987	0.332707	0.887653	1		1.21305	1		1.05429	1		1.05167	0.637554
Traes_1AL_A717981EE	150.229	25.95	2	2	4	131	14.8909	9.89111	0.912025	4	6.32617	0.910359	4	3.23174	1.00827	4	13.381	0.943551	0.223235	0.966237	4	7.78301	0.851725	4	4.54958	0.989888	4	11.7333	0.93595	0.272093
Traes_2BS_58E7D5315	150.18	15.19	2	5	5	441	48.3809	8.99756	0.957896	2	6.15483	0.870572	2	2.71305	1.02053	2	1.78178	0.949666	0.366613	1.01747	2	12.1637	0.926252	2	0.341282	0.964024	2	20.8548	0.96925	0.36514
Traes_XX_96F9A4E2A	149.395	9.62	5	5	7	603	64.6685	8.90967	1.12083	6	24.9406	0.980544	6	12.7332	1.13913	6	6.67857	1.08017	0.250639	0.981275	6	7.26041	0.972307	6	8.45252	1.01516	6	9.55332	0.98958	0.508281
Traes_7AL_5D4028AF1	148.828	18.72	3	3	6	235	25.7252	4.70361	0.950192	6	4.19378	0.968965	6	12.277	0.95326	6	9.54419	0.957472	0.018183	0.94601	6	9.49123	0.961715	6	10.5161	0.990506	6	7.90225	0.966077	0.121255
Traes_2AS_35AEC0101	148.657	29.29	2	5	7	239	25.985	4.76709	1.07136	2	2.58642	1.067	2	3.58736	1.05933	2	4.03432	1.0659	0.00283624	1.19252	2	12.1642	1.04804	2	4.49943	1.03114	2	6.12643	1.09056	0.218998
Traes_4AL_82CACD170	148.636	12.18	3	3	4	476	50.6284	7.10791	0.963691	3	6.18215	0.912241	3	9.15267	0.963069	3	6.41018	0.946333	0.0878128	0.861226	3	5.73536	0.951756	3	6.18194	0.992384	3	1.44524	0.935122	0.236179
Traes_XX_74E084EBE	148.317	13.58	2	3	4	346	37.7962	6.25244	0.94356	3	5.93277	0.879135	3	0.511814	1.01311	3	15.1075	0.945268	0.292736	1.02599	3	2.30423	0.868392	3	14.8406	0.924802	3	3.63536	0.939729	0.3212
Traes_4DS_442FB1D91	148.111	14.59	2	4	7	425	44.935	5.2876	0.945909	4	8.93093	0.927027	4	1.03202	0.959632	4	5.30731	0.944189	0.0275009	0.932249	4	5.17993	0.906514	4	13.6443	0.969067	4	14.5029	0.935943	0.0717617
Traes_6AS_652C21F64	148.052	15.58	3	3	5	231	25.8749	4.84326	1.01951	5	6.80587	1.0732	5	11.2682	0.992856	5	10.4183	1.02852	0.35074	0.89586	5	3.43503	1.03877	5	19.4206	1.02696	5	12.1843	0.987196	0.806047
Traes_6AL_5537AC81D	147.5	28.13	6	6	7	288	31.9505	5.64307	1.01138	6	5.08653	1.03671	6	7.89852	0.957756	6	5.95831	1.00195	0.940941	0.925526	6	3.10736	1.02221	6	6.25322	0.93169	6	2.56875	0.959809	0.327222
Traes_6AL_215C7B97E1	147.23	36.89	3	3	4	103	10.8095	6.7417	1.09141	4	8.36026	0.977298	4	16.1951	0.875756	4	19.3584	0.981489	0.794356	1.01038	4	6.95297	0.963872	4	8.76167	1.09059	4	6.50979	1.02161	0.61831
Traes_7BS_0720C54AF	147.147	27.46	4	4	8	284	31.4607	5.2749	0.953868	8	18.6718	1.04685	8	12.0462	1.0163	8	5.05763	1.00567	0.854943	1.03534	8	7.8444	1.00991	8	10.5132	1.01493	8	7.90199	1.02006	0.123141
Traes_5AL_106BEC5D4	146.496	22.73	1	2	5	132	14.3925	10.6968	1.10835	4	6.42606	0.969755	4	12.5539	1.00504	4	11.8967	1.02771	0.573721	0.973441	4	8.89574	0.978049	4	13.628	0.958936	4	2.29593	0.970142	0.0352423
Traes_7DS_1FFC35E70	146.19	9.52	3	3	4	357	40.4779	6.68311	1.05362	4	9.69136	1.03667	4	6.73169	1.02227	4	2.92512	1.03752	0.0536439	0.9875	4	3.46787	1.0255	4	13.2063	0.953096	4	9.69767	0.988698	0.642983
Traes_1AL_4905637FC	146.174	16.67	3	4	7	432	46.1651	5.35107	0.944889	4	6.26768	0.910232	4	13.9769	1.02496	4	8.51318	0.960029	0.360459	1.01901	4	6.84824	1.04897	4	8.17519	1.03192	4	8.21722	1.0333	0.0616429
Traes_4AS_14B87C3AE	146.063	7.74	2	2	4	517	57.4546	6.48096	0.919269	4	24.6447	0.942892	4	14.2229	0.955295	4	7.44444	0.939152	0.028858	0.997217	4	6.01598	1.13023	4	7.29602	1.0793	4	4.77235	1.06892	0.217271
Traes_5BL_1FEE55AB1	145.763	23.58	2	2	5	123	13.5395	6.50732	0.963221	5	4.2595	1.07422	5	8.06899	0.939342	5	4.41373	0.99226	0.869426	0.83923	5	8.29905	0.884436	5	20.178	0.95602	5	8.76724	0.893229	0.0881926
Traes_4AS_85759B908	145.496	4.29	1	1	4	233	25.926	7.73779	1.02361	4	5.50015	1.01115	4	9.0505	0.927362	4	12.4463	0.987377	0.716744	1.05357	4	3.75601	1.00015	4	4.45783	0.959804	4	11.8766	1.00451	0.883434
Traes_7BS_AB98E8571	145.39	20	1	1	4	80	8.41713	8.23584	1.11593	4	4.61138	1.10904	4	10.8458	1.10544	4	15.9916	1.11013	0.000779469	0.992348	4	5.26956	0.994877	4	9.65734	0.978443	4	7.25915	0.988556	0.154426
Traes_XX_643F40F2A	145.309	12.62	2	2	4	301	33.2739	8.95361	0.928609	4	5.11897	0.942195	4	6.437	0.940315	4	4.94761	0.93704	0.00452603	1.06351	4	6.57913	0.943873	4	8.26471	0.958541	4	6.06127	0.988641	0.791478
Traes_XX_7D514098D	145.275	6.59	3	3	5	668	70.1462	8.646	1.02912	5	5.26763	0.998953	5	12.9815	0.865869	5	10.1257	0.964648	0.553902	0.901051	5	1.17131	0.979509	5	6.83477	0.906781	5	10.7468	0.929114	0.10693
Traes_XX_C1E80F075	145.094	15.85	3	3	5	328	34.1859	6.40479	0.972713	5	3.57701	1.04434	5	2.103	1.00661	5	13.3077	1.00789	0.739662	1.01407	5	14.7278	0.895234	5	8.57411	1.03557	5	10.0893	0.981626	0.714657
Traes_XX_7DC2CED29	144.721	13.75	2	2	4	240	26.4015	5.09717	1.12391	4	10.9051	1.00486	4	10.0221	1.12148	4	7.81222	1.08342	0.167693	1.28852	4	14.6246	1.25518	3	22.5545	1.15034	4	32.3347	1.23135	0.0308906
Traes_XX_2425993D1	144.28	17.62	2	2	3	261	28.9426	5.2749	1.14891	2	1.02028	1.10973	2	5.04307	1.03134	2	1.43553	1.09666	0.107618	1.04573	2	6.13398	0.96473	2	16.4836	0.899218	2	3.17302	0.969891	0.55103
Traes_2BL_258EB6122	143.738	20.06	1	4	4	349	38.3437	4.86865	0.972461	1		1.06637	1		1.03912	1		1.02598	0.449903	1.06526	1		1.02797	1		1.02145	1		1.03823	0.107349
Traes_4DL_20A5B33BE	143.541	16.93	2	2	3	189	21.5001	4.93213	0.904468	3	5.08135	0.963331	3	0.500929	1.00634	3	0.474813	0.958046	0.291225	0.951319	3	9.82771	0.893851	3	10.3794	1.00852	3	0.432084	0.951229	0.278556
Traes_XX_0EECA90C2	143.321	10.64	1	6	8	902	103.384	5.21143	0.972255	1		0.868629	1		1.12252	1		0.987801	0.883757	1.09786	1		1.04376	1		1.05145	1		1.06436	0.0625262
Traes_XX_D097BA0F8	143.275	5.51	1	2	5	363	38.7438	6.99072	1.29895	2	7.32872	1.39146	2	7.81198	1.06924	2	14.5937	1.25322	0.118249	1.11616	2	6.10405	1.39459	2	4.77897	1.23656	2	1.07836	1.24911	0.0907177
Traes_1AL_326B4C863	142.9	15.73	1	1	4	89	9.6677	8.49951	1.08715	4	3.44764	1.22237	4	10.9427	1.26164	4	17.1685	1.19038	0.0691579	1.08752	4	8.97916	0.799116	4	2.07341	1.11574	4	9.09592	1.0008	0.994443
Traes_4DS_836F69C67	142.88	5.56	2	2	4	611	67.7123	8.29443	0.99029	4	6.63751	1.00448	4	9.49536	0.957879	4	1.83497	0.984215	0.370881	1.01808	4	10.402	0.959548	4	1.73058	1.01103	4	1.86106	0.996219	0.85657
Traes_1AL_BB4758A6F	142.469	13.83	2	5	7	441	48.4449	5.84619	0.929328	2	8.25449	0.972737	2	14.831	0.855739	2	25.9522	0.919268	0.141811	0.990961	2	10.0696	0.893818	2	24.0832	0.925229	2	13.7767	0.936669	0.157389
Traes_5AS_EB3D432A9	142.053	28.51	4	4	5	242	27.1125	5.85889	1.04037	5	2.36645	1.05461	5	12.2483	1.03743	5	5.49636	1.04414	0.0141346	1.03336	5	11.8358	1.16856	5	19.2512	1.03556	5	4.73307	1.07916	0.21864
Traes_7AS_7E3B5130D	142.022	6.27	1	1	4	255	27.2982	5.68115	1.17405	4	14.3238	0.876519	4	8.81149	1.12794	4	5.96876	1.0595	0.58579	1.35807	4	8.95391	1.23822	4	7.79285	1.08664	4	25.2361	1.22764	0.101258
Traes_XX_613B3B52F	142.001	15.49	3	3	5	284	30.5252	6.32861	1.05013	5	5.76865	1.10046	5	9.44535	1.03044	5	9.9689	1.06035	0.101507	1.20356	5	11.4383	1.03861	5	3.90064	1.07972	5	3.78661	1.1073	0.162855
Traes_XX_433F5A7FA	141.833	7.29	1	1	3	247	27.1568	8.11865	0.948968	3	2.10316	0.914733	3	1.58051	1.06165	3	0.957227	0.975117	0.631447	1.06766	3	4.3555	1.03193	3	8.13842	1.05008	3	9.0372	1.04989	0.040187
Traes_5BL_DB83FBE911	141.39	23.85	2	2	4	130	14.6666	9.5542	1.00615	4	6.08116	1.02157	4	6.26355	0.966847	4	9.39305	0.998186	0.921514	1.00099	4	11.6415	0.97636	4	3.64468	1.04698	4	11.2636	1.00811	0.732969
Traes_7DL_742035D51	141.069	12.39	1	1	5	113	12.1002	8.20654	1.09857	5	4.77717	1.16309	5	2.75254	0.918579	5	1.42531	1.06008	0.497848	0.875733	5	8.29086	0.946995	5	9.4116	0.920814	5	4.08426	0.914514	0.0544696
Traes_1AL_06E2D1837	141.038	13.69	2	2	4	241	25.4959	5.45264	0.971908	4	9.34262	1.06923	4	10.8351	1.0998	4	13.4921	1.04698	0.347293	0.96382	4	14.0247	1.07696	4	12.6861	1.00312	4	8.04403	1.01463	0.702142
Traes_1AL_1538AC680	140.954	11.98	3	3	6	242	26.2235	8.67529	1.31977	6	20.2842	1.24648	6	14.8885	1.23879	6	27.7386	1.26835	0.00912318	1.32683	6	24.6662	1.39596	6	23.2357	1.05813	6	11.3847	1.26031	0.127425
Traes_XX_E834C40D5	140.711	9.39	3	3	5	458	48.153	5.31299	0.871412	5	1.7341	0.934968	5	23.44	0.835615	5	9.48531	0.880665	0.0544687	0.908263	5	2.77284	0.813876	5	16.9182	0.85234	5	3.26092	0.858159	0.0353549
Traes_4AL_4D0EE1369	140.458	31.25	1	2	4	96	11.2014	6.55127	1.04425	2	1.62248	1.01025	2	0.551307	0.856608	2	14.866	0.970371	0.658822	1.06924	2	6.00821	1.111	2	0.596445	1.03724	2	10.5303	1.0725	0.076897
Traes_1AL_49393CDA7	140.244	7.69	3	3	4	546	59.219	6.56592	1.04253	4	14.9201	0.999568	4	8.3979	1.06494	4	20.6228	1.03568	0.203921	1.03676	4	8.81896	1.05532	4	16.196	1.10947	4	9.26421	1.06718	0.0912106
Traes_2AS_BDB406ADE	139.977	5.09	3	3	5	923	105.505	6.60986	1.0119	5	5.95799	1.05006	5	7.87134	1.07799	5	8.48118	1.04665	0.135227	1.0387	5	6.34596	1.02684	5	10.73	1.10281	5	7.385	1.05612	0.140496
Traes_XX_49F258B46	139.83	13.41	1	4	5	410	44.9045	5.40186	1.03839	2	8.45904	0.940659	2	2.36861	1.06756	2	8.03209	1.01554	0.724782	1.13704	2	0.237617	0.959445	2	5.53526	0.994493	2	2.97248	1.03033	0.632731
Traes_5DL_AD12E6BC4	139.752	31.22	4	4	6	189	19.8301	9.1001	1.03891	6	5.57169	1.07318	6	10.4865	1.06426	6	3.40817	1.05878	0.0291702	1.03232	6	10.3718	1.03417	6	12.9619	1.0137	6	10.3055	1.02673	0.0549325
Traes_5DL_E4168273F	139.631	6.83	3	3	5	527	59.9809	5.96045	1.07581	4	6.78575	1.0094	4	1.94155	1.01211	4	9.58867	1.03244	0.273505	0.950745	4	8.51051	1.10848	4	3.90125	1.01586	4	13.0505	1.02503	0.639334
Traes_2AS_D262DF086	138.85	9.93	3	3	5	453	51.4898	7.66455	1.04041	5	12.1456	1.04225	5	14.5214	1.03909	5	25.6099	1.04058	0.000508086	0.995686	5	19.1234	1.02296	5	17.9498	1.1231	5	19.3028	1.04725	0.346872
Traes_XX_903D8ADBC	138.63	14.48	2	2	4	290	29.5273	8.95361	0.963923	4	3.96457	0.879777	4	6.1801	0.873323	4	8.68537	0.905674	0.0838598	0.783188	4	9.22583	0.856002	4	7.73724	0.805626	4	7.03707	0.814939	0.0132652
Traes_1BL_8841FEA7E	138.596	28.29	4	4	6	258	27.2364	5.22412	0.95259	6	8.18426	0.933783	6	6.61811	0.991586	6	7.004	0.95932	0.139396	0.982219	6	7.40616	0.974198	6	15.835	0.920769	6	3.03006	0.959062	0.167786
Traes_6AL_AE7423361	138.46	14.03	3	3	5	278	29.8138	6.53662	0.927803	5	5.56967	0.930928	5	11.6337	0.976675	5	9.7608	0.945135	0.0738244	0.938445	5	10.4255	0.883355	5	12.3231	0.895445	5	19.8207	0.905748	0.0300466
Traes_1AS_98C567467	138.389	9.07	2	2	3	430	46.0407	4.48779	0.906197	3	15.4798	1.00626	3	17.3636	1.0124	3	23.0156	0.974953	0.542502	0.964572	3	0.154243	0.889291	3	13.2548	1.03594	3	11.0785	0.963268	0.477097
Traes_3AL_2849F0EF2	138.195	24.53	2	2	8	106	11.8915	4.60205	1.10089	8	9.89495	1.11998	8	7.19659	0.988626	8	11.0892	1.06983	0.230451	0.86334	8	9.27866	1.11773	8	9.75856	1.00282	8	12.793	0.994632	0.948457
Traes_3B_398081547	137.98	16.13	1	1	3	93	9.72519	9.61279	0.992758	3	11.2458	1.06876	3	4.81683	0.980168	3	0.961805	1.01389	0.665405	0.958206	3	6.91281	0.968729	3	4.05302	0.998919	3	13.5272	0.975285	0.180061
Traes_2AS_D5CD0FD7B	137.808	42.65	1	2	6	68	7.59502	5.45264	0.961205	1		0.837927	1		0.943458	1		0.914197	0.155504	0.926104	1		0.951112	1		0.956272	1		0.944496	0.0270329
Traes_6BS_4CDA8615E	137.684	20.97	4	4	6	267	29.7811	5.99854	0.992754	6	7.04744	0.922976	6	12.3337	1.01001	6	19.1015	0.975246	0.450386	0.969613	6	15.1045	0.995903	6	8.42125	0.956248	6	13.1542	0.973922	0.154548
Traes_XX_D7273A4F3	137.507	6.83	3	3	5	439	48.1304	6.21436	1.02275	5	14.881	0.905038	5	13.7541	1.03912	5	6.09037	0.988972	0.818418	1.07297	5	10.9659	0.980263	5	14.9928	1.07063	5	12.275	1.04129	0.308749
Traes_XX_7C91DA37A	137.246	12.53	2	2	4	359	38.5396	7.25439	0.958863	4	12.8154	0.928177	4	5.25167	0.96642	4	10.6638	0.951153	0.052809	1.04287	4	1.05392	1.01125	4	3.68903	1.05729	4	4.36879	1.03714	0.111938
Traes_XX_3D56A9D19	136.872	11.9	3	3	5	378	41.0591	5.64307	0.900821	5	7.68172	0.758238	5	21.7694	0.835996	5	6.69818	0.831685	0.055059	0.823241	5	11.8647	0.806218	5	6.23975	0.820199	5	8.45694	0.816552	0.000815381
Traes_4AL_FFDF5CB01	136.839	14.92	3	4	7	315	33.3021	6.65381	0.980312	4	9.61427	0.96418	4	12.7322	0.973869	4	7.12688	0.972787	0.028423	1.0164	4	16.2352	1.03027	4	2.55285	1.06716	4	6.96096	1.03795	0.129194
Traes_3DS_1BE3A0726	136.758	16.3	2	2	4	184	20.083	5.5415	0.950102	4	1.19199	0.977731	4	1.39958	0.930788	4	4.20313	0.952874	0.0743534	0.959708	4	8.73747	0.90478	4	3.77835	0.905467	4	9.30792	0.923319	0.0519574
Traes_1AS_A3C412B41	136.5	11.68	1	1	4	137	15.1018	6.17627	0.955201	4	14.1007	1.00989	4	7.18044	1.04372	4	5.23351	1.00294	0.919726	0.968486	4	1.41179	1.01748	4	20.7368	0.994639	4	4.06412	0.993536	0.692704
Traes_4BS_2F6B4A74B	136.486	14.18	1	3	6	268	29.1476	8.47021	1.09791	1		1.26074	1		0.896489	1		1.08505	0.504235	1.03014	1		1.09487	1		0.980929	1		1.03531	0.396534
Traes_7AS_A31401F79	136.387	20.25	1	4	5	326	36.1073	8.04541	0.973234	1		0.988456	1		0.936283	1		0.965991	0.159314	0.9495	1		0.986956	1		1.09541	1		1.01062	0.830805
Traes_7AL_0B424865F	136.125	28.17	3	3	5	142	15.827	8.32373	1.13885	5	6.67221	1.17597	5	20.9725	0.97772	5	10.261	1.09751	0.250204	1.06316	5	17.8511	1.18156	5	8.00408	1.00801	5	1.39235	1.08424	0.241607
Traes_2BS_7700613D4	135.997	22.31	2	2	4	121	13.1106	6.65381	1.25375	4	19.1755	1.28331	4	8.78429	1.19256	4	25.4898	1.24321	0.0118602	1.1981	4	22.5246	1.26055	4	22.2926	1.29983	4	12.4756	1.25283	0.0134498
Traes_2DS_E3F0742FF	135.363	24.36	1	2	6	78	7.90583	5.08447	0.955905	5	21.3647	0.996854	5	5.56979	0.927314	5	7.91233	0.960024	0.186116	0.8318	5	14.0365	0.76728	5	12.5848	0.850636	5	21.36	0.816572	0.0184113
Traes_3B_FE91A007E	135.089	5.54	5	5	6	1173	127.596	6.16357	0.987426	6	10.8027	0.976108	6	4.8719	0.898913	6	7.07698	0.954149	0.24098	1.01173	6	0.782963	0.956994	6	12.3833	0.892018	6	7.55429	0.953581	0.311775
Traes_1BL_C46C2F881	134.91	17.65	1	1	5	68	7.71905	4.50049	1.02402	5	9.53746	1.08517	5	3.80895	1.06426	5	6.48928	1.05782	0.0843207	1.12052	5	8.55977	1.03156	5	3.00419	1.01545	5	3.0204	1.05584	0.22951
Traes_4AS_1BEB20E15	134.897	13.74	1	3	4	393	42.7388	5.99854	1.03923	1		1.00295	1		1.09443	1		1.04554	0.228984	1.05248	1		1.12828	1		0.949381	1		1.04338	0.490799
Traes_6AL_BFF9BD51D	134.177	5.5	1	2	3	491	55.2539	5.90967	1.09153	1		0.939444	1		1.02911	1		1.02003	0.694471	0.956796	1		1.06073	1		1.08555	1		1.03436	0.475495
Traes_6DL_5D39B2D39	133.72	8.14	2	3	4	528	54.8386	6.34131	0.86321	3	18.4233	0.940169	3	2.69905	1.12636	3	15.5946	0.976581	0.79262	1.02587	3	5.98287	0.866217	3	11.3331	0.949368	3	0.826284	0.947153	0.370316
Traes_2BL_C7F69725E	133.5	11.04	2	3	5	317	33.582	6.31592	1.0911	1		1.03841	1		1.02827	1		1.05259	0.114136	1.15753	1		1.08873	1		1.20409	1		1.15012	0.0463817
Traes_XX_D4774ECE6	133.405	9.8	2	2	6	398	44.0208	5.18604	0.994585	6	7.47006	0.957077	6	4.01934	1.03086	6	6.51377	0.994175	0.810162	1.10139	6	7.316	1.03878	6	4.86288	1.04328	6	6.38172	1.06115	0.0936969
Traes_2AL_D00BA883E	133.14	19.92	3	3	5	261	27.9077	9.89111	0.996745	5	13.6032	1.03063	5	3.92521	1.0395	5	1.07273	1.02229	0.229187	0.959098	5	4.61202	0.914413	5	10.2983	0.889442	5	1.46541	0.920984	0.0605158
Traes_7AL_8B2703BF9	133.06	12.32	2	2	4	203	23.4618	5.50342	0.917168	4	26.8697	0.900605	4	6.96621	1.00145	4	9.40869	0.939741	0.193376	0.966527	4	8.69505	0.857579	4	33.7683	0.864566	4	7.00775	0.896224	0.0984124
Traes_3AL_7476159C8	132.917	21.01	2	4	8	257	27.3911	5.47803	0.906321	2	10.4602	1.06802	2	4.13246	0.994996	2	6.18887	0.989778	0.847209	0.957467	2	6.36713	0.972551	2	4.48602	0.918126	2	12.6007	0.949381	0.089188
Traes_5AL_CCE1B144B	132.85	31.34	1	3	4	134	14.1601	5.32568	1.05161	1		1.18603	1		0.92025	1		1.05263	0.563578	1.076	1		1.11187	1		1.05232	1		1.08006	0.0437048
Traes_2DS_6FA5738431	132.788	25	1	2	4	136	14.6811	8.73389	0.988348	1		0.886927	1		1.02359	1		0.966288	0.497044	0.987396	1		0.829692	1		0.96742	1		0.928169	0.284372
Traes_1AL_657856E06	132.32	9.83	1	2	5	234	25.3091	5.32568	1.13659	1		1.18702	1		1.28832	1		1.20398	0.044653	1.23274	1		1.56698	1		1.51439	1		1.43804	0.0517945
Traes_2BL_7A2ACA0CB	132.228	9.37	3	3	7	427	47.707	5.85889	1.03905	7	11.92	1.16297	7	8.25059	1.09077	7	9.33076	1.0976	0.113053	1.05207	7	9.64461	1.12045	7	15.6575	1.04328	7	14.868	1.07193	0.0983056
Traes_2DL_D07859F0B	132.197	21.62	1	1	3	74	8.30221	6.60986	0.934783	3	0.117485	1.03143	3	4.41716	0.926798	3	15.2257	0.964336	0.400015	1.01185	3	6.1949	0.93078	3	3.46912	1.08679	3	0.412421	1.00981	0.847872
Traes_7DL_3D602F140	131.54	17.05	3	4	5	346	37.7711	6.52197	0.812741	3	3.52771	0.947622	3	9.0198	0.885159	3	0.630163	0.88184	0.0937394	0.81159	3	22.371	0.750525	3	24.3362	0.904853	3	31.538	0.822323	0.058264
Traes_XX_940912453	131.361	18.14	3	3	5	226	25.3565	10.4478	1.0245	5	12.5593	0.883708	5	8.5851	0.969048	5	7.34874	0.959085	0.422953	1.04308	5	18.4385	0.903728	5	19.8091	0.965079	5	15.2011	0.970628	0.542091
Traes_XX_10EF33C99	131.054	7.39	4	4	6	663	73.9097	6.23975	0.923381	6	7.50868	1.08978	6	9.33537	1.10371	6	7.49435	1.03895	0.570565	0.996901	6	2.46606	1.1316	6	4.3293	1.08067	6	12.7302	1.06973	0.217783
Traes_4AS_ADAE4B86D	130.969	18.22	4	4	5	247	27.529	6.80029	1.07691	5	6.25618	1.03583	5	6.67232	1.01796	5	14.9401	1.04357	0.129926	0.935378	5	9.80259	1.02377	5	5.24421	0.991192	5	6.90631	0.983447	0.586976
Traes_1BL_AF4C87032	130.947	8.59	1	1	7	128	13.625	5.22412	1.21118	7	7.4318	1.23018	7	13.7078	1.14813	7	15.6032	1.1965	0.015554	1.12569	7	4.03542	1.37117	7	18.6777	1.18123	7	10.9728	1.22603	0.0932372
Traes_3DS_5D10EC11F	130.58	13.27	1	1	3	98	10.8527	6.0874	0.927796	3	2.18148	1.02438	3	0.801181	1.00485	3	10.2815	0.985675	0.675097	0.965529	3	0.52882	0.957767	3	7.95204	0.933248	3	5.78624	0.952181	0.0389826
Traes_XX_4FF2976A4	130.565	15.2	5	5	6	500	54.2059	5.92236	1.01876	6	2.4049	1.07967	6	12.7132	0.984807	6	16.3019	1.02775	0.422699	0.975345	6	14.7013	0.98204	6	4.92092	1.02288	6	5.94666	0.993423	0.70124
Traes_5BL_BA19E1CE3	130.458	15.88	1	3	7	359	36.9816	8.92432	1.07669	2	8.93111	1.00025	2	20.9379	0.946476	2	2.99068	1.0078	0.855456	1.06685	2	4.13766	1.04016	2	9.45043	0.915494	2	3.99322	1.0075	0.886999
Traes_5AL_2903127D3	130.45	13.57	3	3	5	258	28.6195	5.38916	0.971386	5	5.02255	1.0455	5	9.46688	0.978774	5	4.09563	0.998554	0.956654	0.894303	5	20.2492	0.908528	5	9.37028	0.8612	5	16.9524	0.88801	0.0153138
Traes_6DS_B964E38EB	130.178	14.51	1	1	2	193	20.6011	9.31982	1.02206	2	8.41572	1.06371	2	8.5601	0.92848	2	18.6412	1.00475	0.916275	1.00285	2	11.7638	0.968676	2	9.78443	1.12155	2	10.8691	1.03103	0.57198
Traes_7DS_A97F032B8	130.134	26.34	3	3	6	205	21.5764	5.49072	1.03725	6	4.77033	0.96186	6	5.08149	0.990175	6	8.69135	0.996427	0.885844	0.977419	6	10.361	0.931121	6	4.26341	0.936274	6	8.88269	0.948271	0.0716851
Traes_2AS_F03516AF01	130.121	52.17	2	2	5	69	7.65385	4.76709	0.844109	4	6.79305	0.92924	4	13.2812	0.912213	4	5.02318	0.895187	0.0564127	0.871738	4	4.09634	0.783449	4	4.05143	0.897201	4	6.3034	0.850796	0.0494377
Traes_2AS_BF1414EBE	129.932	20.22	1	2	5	89	9.56972	5.78271	1.02091	1		1.09273	1		1.01598	1		1.0432	0.22362	1.11019	1		1.01166	1		0.878276	1		1.00004	0.999555
Traes_2BL_965768E2D	129.656	15.04	4	4	6	492	54.5385	6.66846	0.963193	6	9.32391	1.04778	6	4.72165	0.961295	4	7.23551	0.990755	0.776549	0.987182	6	5.55344	0.987588	6	5.52827	1.0228	6	9.64008	0.999189	0.951466
Traes_5AL_C4DCC6BE7	128.835	7.12	2	2	5	562	59.9271	7.50342	1.01766	5	10.0396	0.916313	5	4.82875	1.03313	5	7.92212	0.989034	0.792923	1.04991	5	3.73357	0.928596	5	10.2008	1.09379	5	5.64626	1.0241	0.673935
Traes_6BS_8CB3E58AE	128.422	16.41	2	2	3	195	22.449	10.3452	1.06604	3	15.687	1.09077	3	2.80475	0.978066	3	3.78146	1.04496	0.31917	1.07481	3	17.968	0.966796	3	3.45958	1.04377	3	4.30082	1.02846	0.468933
Traes_4AL_E6D679339	128.39	10.09	3	3	5	317	34.3343	6.52197	1.30317	5	3.11363	1.77378	5	8.25261	1.33393	5	20.1966	1.47029	0.0905063	1.16657	5	7.11736	1.32416	5	20.0651	1.22584	5	10.3674	1.23886	0.0350799
Traes_7DS_BD2AF5FF6	128.25	23	3	3	3	213	24.0154	6.55127	1.0204	3	0.555893	1.03126	3	0.844172	1.06244	3	2.39172	1.03804	0.0944313	0.917237	3	0.00941961	0.984406	3	0.690233	1.07542	3	3.56451	0.992354	0.882853
Traes_6DS_BC25BBB52	128	9.55	1	2	5	220	24.6214	10.1108	0.940325	1		1.06175	1		0.969955	1		0.990676	0.822486	1.05817	1		0.960869	1		0.996854	1		1.0053	0.869252
Traes_XX_C861C870D	127.995	11.03	3	3	6	390	41.841	6.58057	1.08884	6	9.07171	0.914794	6	22.0817	0.956547	6	8.04375	0.986728	0.823904	1.02449	6	7.09068	1.0059	6	8.30408	0.944645	6	11.8476	0.991677	0.762967
Traes_2AS_BBA8F93D6	127.966	16.14	3	3	5	285	31.749	10.2573	1.1483	3	1.53844	1.03241	3	5.64261	1.01747	3	13.5866	1.06606	0.251215	1.19448	3	1.92522	1.06139	3	12.1154	0.901654	3	2.88085	1.05251	0.598314
Traes_XX_382A1BFB8	127.839	11.84	2	2	4	304	33.1514	5.63037	0.956416	4	2.03012	0.978595	4	11.3161	1.07152	4	8.05715	1.00218	0.956408	0.957283	4	3.557	0.889199	4	5.63929	0.926944	4	16.0098	0.924475	0.0617575
Traes_3DS_58130E58A	127.68	7.39	1	1	1	352	37.6562	4.38623	0.921416	1		0.97103	1		0.914106	1		0.935518	0.0690304	0.820771	1		0.96065	1		0.876725	1		0.886049	0.107174
Traes_4AS_BB59116B6	127.392	4.74	2	2	4	822	88.1143	6.43018	0.970143	4	10.7125	1.06807	4	3.90983	0.97446	4	4.40483	1.00423	0.906887	0.945216	4	18.0761	0.920819	4	9.07785	0.944733	4	12.1756	0.936923	0.0159107
Traes_3B_BC152C5D7	127.304	6.18	2	2	4	469	50.8762	5.63037	1.23288	4	4.1364	1.17957	4	2.96759	1.28085	4	12.0339	1.2311	0.0156427	1.48374	4	29.9165	1.30237	4	11.79	1.34319	4	5.56311	1.37643	0.0206374
Traes_6AL_B4EE3CABB	127.295	15.2	3	3	5	342	36.4208	9.21729	0.920376	5	13.7985	0.976615	5	12.1206	1.01677	5	7.00614	0.971254	0.41191	0.955472	5	4.14855	0.850401	5	19.7936	0.925656	5	16.4199	0.91051	0.103447
Traes_XX_F1E19D1D3	127.08	14.23	3	3	7	260	28.0432	5.23682	1.05908	7	6.68806	1.11837	7	6.7755	1.03558	7	5.63287	1.07101	0.102214	0.912256	7	16.6153	0.986399	7	17.7349	0.935653	7	32.1647	0.944769	0.127619
Traes_6DL_5C536D720	126.994	8.28	3	3	5	507	56.345	6.20166	0.867917	5	15.431	0.849304	5	8.05974	0.799388	5	14.2005	0.83887	0.0157421	0.809632	5	2.2436	0.883663	5	14.36	0.866738	5	6.93685	0.853344	0.0225345
Traes_1AL_4F69555EE	126.96	28.7	2	2	4	108	11.601	7.43018	0.968755	4	6.90276	0.925097	4	10.3345	0.927791	4	6.65474	0.940548	0.052077	1.00209	4	5.44414	0.937459	4	6.58651	1.01954	4	0.288842	0.986363	0.639704
Traes_6AS_0DED4DD5A	126.538	13.48	3	3	4	282	29.9485	9.23193	1.00867	4	3.31387	1.06853	4	6.52404	0.984383	4	2.34138	1.02053	0.497929	1.00742	4	11.3151	0.975409	4	0.448027	0.952151	4	7.68211	0.978328	0.308816
Traes_4BS_45ADDA86C	126.44	30.93	1	2	4	97	11.2924	6.55127	0.889103	2	9.55705	0.847691	2	18.4146	0.980153	2	3.87591	0.905649	0.137379	1.06076	2	8.07617	0.925031	2	22.7572	0.980423	2	4.77344	0.988739	0.801924
Traes_3AS_D6CBEB7BA	125.653	5.57	3	3	3	1095	123.028	6.45557	0.943273	3	5.26727	0.863741	3	3.68067	0.915375	3	0.741632	0.907463	0.0579316	1.07616	3	1.93807	0.947027	3	0.182754	0.964143	3	5.48903	0.995778	0.926471
Traes_6AS_0E332AE32	125.358	16.42	4	4	4	341	36.7228	4.99561	0.997089	4	7.21522	1.02662	4	11.93	0.981852	4	12.2698	1.00185	0.90078	0.854023	4	9.14105	0.980769	4	1.4637	0.830373	4	10.0711	0.888389	0.139345
Traes_4DL_CB06992BD	125.188	15.57	2	3	7	212	23.2819	6.78564	1.10695	3	3.00078	0.931587	3	23.9596	1.01477	3	3.19263	1.01777	0.759204	1.00155	3	11.7328	1.07827	3	8.3699	1.04992	3	16.5729	1.04325	0.193219
Traes_3DL_6AB757EDA	125.08	14.37	3	3	4	334	36.9676	5.98584	0.980114	4	4.23549	1.00274	4	8.6633	1.05553	4	3.30735	1.01279	0.624677	1.0141	4	3.17582	1.04971	4	2.26394	1.065	4	9.73543	1.04294	0.104377
Traes_4BS_74A58A8C9	125.067	21.31	3	3	6	183	18.9856	8.08936	0.932232	6	4.69174	1.0209	6	5.64828	0.882135	6	11.9173	0.945089	0.30858	0.904062	6	7.12606	1.03167	6	7.92285	0.984397	6	2.90607	0.973375	0.548885
Traes_XX_CAF64B192	125.06	14.03	3	3	3	335	35.8927	4.66553	0.928957	3	1.41978	0.885585	3	6.58901	1.07302	3	1.84435	0.962522	0.576276	0.994148	3	13.9271	0.994506	3	26.4154	0.930567	3	2.80593	0.973074	0.332753
Traes_XX_A3CDF851C	124.878	7.33	4	4	5	737	81.2803	5.64307	0.956175	5	14.5901	0.887876	5	9.91164	0.981032	5	9.90986	0.941694	0.171342	0.967296	5	12.1592	0.891437	5	5.6676	0.962662	5	7.44879	0.940465	0.136163
Traes_5AS_B366838EF	124.8	5.04	2	2	4	476	52.843	5.80811	1.05188	4	7.45881	1.02019	4	8.64798	1.02888	4	7.41579	1.03365	0.0706615	0.980737	4	9.51002	1.20144	4	1.98537	1.06822	4	8.2245	1.08346	0.323024
Traes_1AL_ED72E167A	124.706	10.2	2	2	4	353	38.9066	6.53662	0.913577	4	8.28939	0.942268	4	9.5564	0.846703	4	3.85489	0.90085	0.0727493	0.899006	4	4.77158	0.754467	4	15.8826	0.797788	4	3.98397	0.817087	0.0506873
Traes_7DS_2B4611863	124.61	15.42	3	3	5	227	24.5141	7.88428	0.930971	5	5.29593	1.01459	5	7.95249	1.06331	5	4.03182	1.00296	0.946005	0.995663	5	1.43933	1.01803	5	4.48647	1.05194	5	3.32477	1.02188	0.312919
Traes_4AL_A761782A1	124.465	35.03	1	3	5	157	17.1666	4.56396	0.829023	1		0.776967	1		1.02	1		0.875329	0.23356	1.02043	1		0.821256	1		0.999385	1		0.947022	0.489963
Traes_XX_821A6016A	124.336	10.06	2	2	5	358	36.1604	9.30518	0.958471	5	2.76553	0.937845	5	11.4004	0.980204	5	7.03667	0.95884	0.0780805	0.81021	5	4.68746	0.88234	5	0.836817	0.948776	5	15.5904	0.880442	0.0961236
Traes_XX_B0F27D10A	124.32	5.65	1	2	4	460	47.7779	8.30908	0.968171	1		0.924608	1		0.964182	1		0.95232	0.0755284	0.965066	1		0.99359	1		1.02384	1		0.994167	0.763831
Traes_1AL_91E56EC8C	124.25	9.48	1	2	4	327	35.6467	6.7124	0.8484	1		0.850459	1		0.895935	1		0.864931	0.0129357	0.959889	1		0.691688	1		0.701908	1		0.784495	0.133401
Traes_4AL_A4B5EACB1	124.15	11.99	3	3	5	267	28.1182	6.82959	1.02183	5	1.7895	1.08513	5	0.555762	1.04431	5	3.44904	1.05042	0.11265	1.05334	5	19.7005	1.12614	5	8.52223	0.99746	5	7.56895	1.05898	0.254203
Traes_2AS_57C9CAC3C	124.05	3.42	3	3	3	1493	162.254	6.13818	1.04865	3	4.88012	0.963139	3	6.89934	1.02034	3	7.8367	1.01071	0.711634	0.918303	3	0.116972	0.974072	3	16.6048	1.07783	3	3.46901	0.990069	0.851432
Traes_6AS_621A7A571	123.984	25.71	2	4	8	175	17.6449	7.02002	0.879666	3	1.54726	0.923808	3	6.9322	0.881139	3	11.663	0.894871	0.0184348	0.797053	3	4.91459	0.740808	3	1.71794	0.800866	3	3.84492	0.779575	0.00766893
Traes_4DS_50708AF98	123.975	9.07	1	2	4	364	39.3067	4.94482	0.993268	3	3.10493	1.03544	3	3.87223	0.993511	3	9.34778	1.00741	0.64998	0.888696	3	6.07792	1.00838	3	12.8497	1.02426	3	13.7112	0.973777	0.602367
Traes_2DL_187F80D20	123.454	16.53	2	2	4	242	25.1158	6.03662	0.944155	4	5.39029	1.00256	4	7.40301	0.923594	4	0.790269	0.95677	0.209112	0.950634	4	3.23574	0.866821	4	19.4271	0.9491	4	10.3161	0.922185	0.106705
Traes_1AL_029033BAF	123.23	27.81	3	3	5	151	16.6867	7.18115	1.02133	5	3.71913	0.898912	5	4.0113	1.00318	5	0.753811	0.974475	0.572281	0.926171	5	8.48706	0.969917	5	3.76597	0.912911	5	4.68105	0.936333	0.0660145
Traes_XX_368E8C2E3	123.191	11.43	2	2	5	210	23.6469	6.55127	1.00719	5	9.18451	1.08293	5	6.40772	0.996265	5	11.4055	1.02879	0.401475	1.18768	5	5.52565	1.08466	5	20.6227	1.22463	5	10.1079	1.16566	0.058371
Traes_2BL_A30CD58B1	123.151	8.5	1	1	4	153	16.5152	5.03369	0.989427	4	9.04211	1.13888	4	2.3045	0.926924	4	10.5772	1.01841	0.797256	1.08002	4	6.52286	1.04548	4	12.2217	0.9638	4	2.1961	1.02977	0.478708
Traes_7DS_219826521	122.974	8.54	3	3	3	609	67.129	4.64014	0.921466	3	9.29921	1.13362	3	22.6416	1.02706	3	18.1597	1.02738	0.698561	0.952483	3	4.81541	0.939727	3	7.36795	1.00808	3	0.433531	0.966762	0.25404
Traes_5BL_FF90CD0EF	122.78	12.24	2	2	5	147	16.7099	9.49561	1.05291	5	10.2297	1.17353	5	4.31904	1.17353	5	5.59893	1.13332	0.0801581	1.003	5	14.1786	1.2018	5	13.7454	1.17219	5	7.43267	1.12566	0.179568
Traes_3B_592CE6F7F	122.751	10.74	2	2	2	419	43.1753	8.33838	0.997447	2	15.2757	1.04198	2	13.6369	0.994814	2	3.19146	1.01141	0.533486	0.989187	2	7.56674	1.04056	2	12.9705	1.10414	2	4.7913	1.04463	0.311552
Traes_5DL_1F654EA61	122.743	17.62	2	3	6	227	24.9766	7.92822	1.0057	2	9.47701	1.06266	2	0.597847	0.944721	2	9.30441	1.00436	0.909815	0.998078	2	0.141659	1.10107	2	16.2839	1.15674	2	3.73264	1.08529	0.207891
Traes_5BL_239C3C584	122.714	11.94	3	3	5	444	47.4317	7.72314	0.995809	5	5.41879	1.03122	5	6.64156	1.00016	5	10.945	1.00906	0.501694	1.01615	5	6.85607	1.03189	5	2.15183	1.0513	5	18.5309	1.03312	0.082717
Traes_2AS_20FC0F667	122.635	29.19	4	5	8	209	23.0408	7.89893	1.03082	7	18.2628	1.03691	7	5.28373	1.04383	7	11.5475	1.03719	0.0100572	0.97314	7	23.5203	1.16543	7	9.16023	1.01799	7	19.7035	1.05219	0.463754
Traes_4AS_3C32B4B06	122.527	7.75	1	1	6	129	14.0174	7.12256	0.956212	6	9.67497	0.981989	6	9.23766	0.895918	6	7.33497	0.944706	0.162438	0.914415	6	10.2376	0.95027	6	21.421	0.875644	6	22.7445	0.913443	0.0567511
Traes_4BS_9B7EED6CC	122.316	12.16	3	3	5	329	36.0851	5.71924	1.0649	5	2.58347	1.15512	5	4.72653	1.03908	5	1.65139	1.08637	0.133458	0.957208	5	7.08231	1.0661	5	13.0676	0.97113	5	11.1802	0.998145	0.961697
Traes_7AL_668A54FF2	122.106	23.9	4	4	4	272	30.3733	6.80029	0.954149	4	3.26779	0.971583	4	8.44571	0.92447	4	9.46339	0.950067	0.0681912	0.985472	4	7.57923	0.879909	4	19.7716	0.983751	4	8.9449	0.94971	0.286344
Traes_2AS_DE63DCE1F	121.924	8.07	1	2	3	471	50.446	6.34131	0.893357	1		0.923273	1		1.05416	1		0.956931	0.475043	0.909451	1		0.916238	1		0.96932	1		0.93167	0.0688893
Traes_3AL_7C8EF9125	121.613	13.37	2	2	3	202	20.8148	7.1665	0.976669	3	1.74791	0.999405	3	10.867	0.939827	3	5.06976	0.971967	0.247682	0.875777	3	5.79153	0.8063	3	0.135933	0.976125	3	0.803238	0.886067	0.147004
Traes_3B_0A27A32B2	121.503	6.19	1	1	6	194	20.9242	9.56885	1.09575	6	11.3894	1.10035	6	12.7297	1.14435	6	10.4248	1.11348	0.0181256	1.03381	6	6.8579	0.981591	6	12.1271	1.0374	6	9.4837	1.0176	0.43206
Traes_2AL_F5ECBE772	121.462	10.82	2	2	5	268	28.0323	4.89404	1.07194	5	5.71691	0.985431	5	19.448	0.943439	5	23.9972	1.00027	0.99493	1.10447	5	3.94746	1.12868	5	6.77687	1.02848	5	4.22026	1.08721	0.101837
Traes_2AL_837353248	121.362	12.37	3	5	5	477	53.5023	7.72314	0.999004	3	13.2283	0.941143	3	21.3542	0.882636	3	1.95093	0.940928	0.220738	1.05332	3	5.6787	1.0811	3	22.5997	0.970161	3	15.7766	1.03486	0.405349
Traes_XX_11FE04BAD	121.051	16.43	3	3	6	213	24.0843	6.13818	1.01135	5	2.09605	0.987289	5	4.47274	0.894444	5	19.2137	0.964361	0.422686	1.00014	5	17.4317	1.03478	5	7.52228	0.986848	5	3.28173	1.00726	0.661948
Traes_5BL_B92355534	120.86	26.41	3	3	4	231	23.9292	7.02002	1.16585	4	10.4118	1.06975	4	9.99664	1.02433	4	9.03388	1.08664	0.173441	1.29821	4	17.1411	1.25941	4	21.4045	1.24208	4	11.2	1.26657	0.00385282
Traes_2BL_E6F86DAFA	120.72	17.11	1	3	3	263	28.3786	6.78564	0.999249	1		0.974929	1		0.931991	1		0.968723	0.252644	0.887108	1		0.827761	1		0.886318	1		0.867062	0.0211618
Traes_5AL_6F771C72A	120.378	5.7	2	2	2	754	82.8037	4.729	0.991922	2	5.09795	0.846838	2	30.7986	1.06463	2	10.6585	0.967795	0.664851	1.14346	2	9.55285	0.925889	2	2.13741	0.976581	2	13.2186	1.01531	0.83749
Traes_2AL_10DA5FD50	120.148	11.79	1	4	6	653	68.2035	6.60986	1.2395	1		1.10397	1		1.14954	1		1.16434	0.053995	1.1721	1		1.32764	1		1.68319	1		1.39431	0.121014
Traes_2DS_D0816D90C	119.954	6.48	2	2	5	525	56.9349	6.30322	1.04721	5	2.18466	1.00793	5	13.9789	0.97047	5	14.3695	1.00854	0.737141	1.01606	5	4.18079	1.09361	5	0.786097	0.936046	5	12.6005	1.01524	0.769499
Traes_2DS_1A728B7C8	119.886	3.59	4	4	5	1809	196.006	7.38623	1.06749	5	4.0408	1.03252	5	9.30392	1.05729	5	3.88034	1.05243	0.0370301	0.968727	5	4.73	1.04673	5	6.68313	1.03444	5	3.42531	1.01663	0.563122
Traes_4AS_98267C6F6	119.817	31.61	5	5	7	193	22.3521	9.78857	0.914223	7	12.356	0.912168	7	21.0454	0.933441	7	7.29954	0.919944	0.00708493	0.992693	7	6.03794	0.977415	7	7.22196	0.902631	7	13.9711	0.95758	0.266879
Traes_3AL_D8A132EFA	119.75	14.91	1	1	3	114	12.1181	6.02393	0.950402	3	3.012	0.987222	3	0.00476975	1.01402	3	4.73877	0.983882	0.474268	1.01655	3	10.2082	1.07355	3	3.78648	1.02225	3	5.30457	1.03745	0.174757
Traes_1AL_A670FC1B3	119.213	14.88	1	2	5	215	22.9042	5.07178	1.06631	2	5.48152	0.999224	2	4.60483	1.01035	2	9.82562	1.0253	0.347214	0.907273	2	7.96773	1.06374	2	9.90692	1.00599	2	4.87808	0.992334	0.882169
Traes_4BL_96E367077	119.163	21.33	2	3	6	150	16.0892	10.3892	1.28351	3	19.6015	1.61545	3	9.70364	1.47054	3	22.7283	1.4565	0.0415544	1.34321	3	6.29206	1.52274	3	2.3714	1.60842	3	13.6168	1.49146	0.0243613
Traes_1BL_6F4AB886C	119.133	29.94	3	4	6	167	18.2263	6.78564	1.06403	5	6.72803	0.990999	5	23.0886	1.0313	5	15.2144	1.02878	0.30617	1.08023	5	16.071	0.985114	5	16.7727	0.900352	5	18.8867	0.988565	0.846213
Traes_6AL_ECCD33756	119.072	13.64	1	1	2	132	15.2334	9.1001	0.889678	2	0.318204	0.896382	2	9.64856	0.843996	2	11.5493	0.876685	0.0173519	0.986925	2	0.642472	0.748308	2	13.8316	0.900298	2	2.15343	0.87851	0.22362
Traes_XX_3FD93BEEF	118.907	6.37	1	1	3	251	27.0275	6.78564	1.0887	3	0.016206	1.18968	3	1.84122	1.0598	3	2.03328	1.11273	0.103405	1.07535	3	4.75331	1.09033	3	15.0951	1.05027	3	1.71972	1.07198	0.0253521
Traes_6BL_C433D70A3	118.859	18.06	1	4	7	288	31.7958	5.42725	1.00937	1		1.14384	1		1.02729	1		1.06017	0.289634	0.966519	1		0.866795	1		1.11841	1		0.983908	0.846302
Traes_5BS_0CFE2E495	118.698	20.41	1	1	2	98	10.7375	5.05908	1.02728	2	30.1988	1.02127	2	18.9381	1.00146	2	18.0126	1.01667	0.166093	1.05355	2	0.808905	1.07814	2	14.5974	1.10082	2	25.9133	1.07751	0.0296434
Traes_1DL_567573278	118.53	34.62	1	1	2	52	5.62271	4.34814	0.958084	2	2.19303	1.01407	2	1.92914	0.954592	2	9.79613	0.975581	0.332654	0.928459	2	1.80677	0.93401	2	6.25416	0.830938	2	5.22931	0.897802	0.0926028
Traes_6BL_0A6B5575F	118.306	14.19	2	2	3	289	31.887	6.53662	0.865794	3	1.78122	0.893082	3	9.84469	0.97256	3	2.29239	0.910479	0.107692	0.929298	3	9.35215	0.931069	3	3.52741	0.903231	3	6.32494	0.9212	0.012791
Traes_1AS_E7EE10854	118.303	30	1	1	3	40	4.24215	4.61475	0.927595	3	16.8676	0.956555	3	26.4754	0.908191	3	18.2002	0.93078	0.0388276	0.98532	3	38.7496	0.888701	3	27.4344	0.936597	3	16.3713	0.936873	0.151943
Traes_4BS_83AF90FC5	118.139	6.83	2	4	4	879	99.5654	6.60986	1.1027	2	8.44697	1.11163	2	5.58513	1.10338	2	5.53225	1.1059	0.000733178	0.961255	2	1.84861	0.95545	2	6.39718	1.03546	2	2.92516	0.984053	0.598945
Traes_1AL_3CB7070FF	117.572	11.97	3	3	5	309	34.9109	8.93896	0.950711	5	2.97179	0.920501	5	6.16594	0.972614	5	14.0059	0.947942	0.0748802	0.929506	5	15.7999	0.90302	5	10.2435	0.945309	5	9.13658	0.925945	0.0266473
Traes_5BL_B35A2E6B2	117.054	27.97	2	2	4	143	15.8516	4.58936	0.965844	4	12.9185	0.907514	4	11.3982	1.0576	4	2.64656	0.976987	0.650934	1.01169	4	12.3866	0.970944	4	2.72178	0.964629	4	11.9428	0.98242	0.355487
Traes_1BL_3EEA722DF	116.814	12.96	3	3	6	270	28.9848	4.76709	0.80921	6	8.30492	0.919371	6	12.3599	0.943315	6	14.6729	0.890632	0.117876	0.929811	6	11.2825	0.805045	6	12.2982	0.803202	6	10.5978	0.846019	0.0667179
Traes_2BS_D721EB551	116.607	29.63	2	2	4	81	9.03768	8.52881	1.05505	4	9.28929	0.972217	4	20.4884	0.93482	4	5.33904	0.987363	0.75605	1.00998	4	6.61964	0.918344	4	6.49207	0.94162	4	3.69327	0.956647	0.255594
Traes_1AL_FE03E37F9	116.479	5.18	4	4	7	869	95.7717	4.69092	1.04136	7	11.3606	1.02314	7	11.0393	0.979512	7	12.1289	1.01467	0.507866	1.05075	7	5.51204	1.1152	7	5.13869	1.0429	7	8.06596	1.06962	0.0933322
Traes_2AL_974282B60	116.16	29.17	2	3	4	168	17.8124	5.04639	1.07465	2	0.385164	0.94739	2	5.25969	1.05028	2	3.37054	1.0241	0.599511	1.05114	2	2.55303	1.00859	2	18.9109	1.05141	2	3.62206	1.03705	0.12127
Traes_3DS_F06D2F641	116.15	18.25	4	4	5	263	28.5075	9.18799	1.08775	5	6.04875	0.968973	5	12.975	0.984926	5	6.00164	1.01388	0.744973	1.03078	5	11.0709	1.05786	5	5.94005	1.01397	5	1.6008	1.0342	0.115928
Traes_4DS_7B10CE75F	116.092	12.75	3	3	3	400	42.7012	6.30322	0.944736	3	4.61865	0.842524	3	2.95473	1.00602	3	3.91599	0.931094	0.285334	0.928306	3	1.26509	0.950677	3	6.44179	0.897272	3	12.2079	0.925419	0.0405031
Traes_1AL_5E4EECFBC	116.041	11.96	6	6	6	552	61.1624	7.13721	1.002	6	14.6494	1.15625	6	8.09459	1.11367	6	6.96993	1.09064	0.187549	1.01251	6	7.34717	0.990885	6	11.0387	1.05198	6	7.31201	1.01846	0.41049
Traes_1AL_46245C5D5	115.962	42.47	1	2	4	73	8.19009	9.24658	0.819323	1		0.796046	1		0.745757	1		0.787042	0.0102322	0.924396	1		0.567757	1		0.632457	1		0.708203	0.117034
Traes_XX_7F00EF519	115.851	15.67	4	4	5	434	47.0059	5.85889	0.932713	5	15.1785	0.943444	5	4.87431	0.999095	5	4.18166	0.958417	0.180652	0.945512	5	2.54874	0.861832	5	8.05117	0.998198	5	1.61808	0.935181	0.244149
Traes_6AL_D9C3BC088	115.834	8.98	1	2	4	334	36.128	9.1001	1.2081	1		1.11416	1		1.1586	1		1.16029	0.0274758	1.04279	1		1.39727	1		1.17091	1		1.20366	0.188313
Traes_5AL_4E293EC57	115.363	17.61	1	1	2	142	15.8775	9.75928	0.804895	2	26.8665	0.779066	2	9.24124	0.853458	2	30.6793	0.812473	0.0132544	0.936187	2	2.87117	0.845611	2	5.06209	0.916196	2	1.01534	0.899331	0.067071
Traes_7DL_6233C6F03	115.36	13.85	2	3	5	325	35.0077	8.01611	0.935501	2	16.9236	0.887938	2	7.41773	1.01246	2	4.34544	0.945298	0.270601	0.966534	2	15.495	0.849444	2	15.9465	0.996363	2	3.38857	0.937447	0.297707
Traes_5AL_3E27DA518	115.21	1.19	1	1	2	1346	145.108	4.70361	0.989549	2	9.28523	1.03708	2	8.12618	1.16293	2	1.94547	1.06319	0.346313	1.03582	2	1.06606	1.04625	2	10.5703	1.18688	2	6.17808	1.08965	0.20704
Traes_4DL_10FF37DDF	115.121	21.05	1	2	6	95	10.3226	9.78857	0.856746	3	0.533452	1.00151	3	11.5164	1.06736	3	0.86515	0.975206	0.728725	0.954838	3	15.9221	0.890998	3	5.05529	0.928087	3	0.0325421	0.924641	0.0553655
Traes_1BS_757804D58	115.107	11.44	5	5	5	568	62.3473	7.6792	1.06971	5	8.7562	1.09022	5	17.2839	1.07871	5	8.80384	1.07955	0.00552242	0.969212	5	8.78414	1.11382	5	6.09247	1.1062	5	9.46533	1.06308	0.311516
Traes_4DL_826C61525	115.045	6.7	2	3	5	597	65.8022	6.04932	1.05346	4	1.83605	0.935592	4	3.58644	0.99386	4	3.15457	0.994304	0.882448	0.960761	4	3.87954	0.896001	4	9.30756	1.06448	4	5.53415	0.973748	0.646154
Traes_2AL_B7FC2C090	114.967	15.81	3	3	4	253	27.0462	7.38623	1.21998	4	17.5812	1.23772	4	8.24388	1.24756	4	16.7115	1.23508	0.00117613	1.06288	4	7.66526	1.30865	4	5.23758	1.3169	4	12.819	1.22948	0.110446
Traes_2AL_9ECF957B9	114.9	7.42	2	2	3	418	44.8687	5.41455	0.976511	3	2.77356	0.92648	3	27.3131	0.961975	3	5.95074	0.954989	0.0938846	0.921691	3	11.1832	0.880011	3	26.4416	1.04313	3	4.55987	0.948278	0.401297
Traes_2BL_BBE53E272	114.628	14.78	4	4	6	318	34.0548	5.78271	0.940701	6	8.18223	1.02028	6	6.27402	0.972134	6	6.03111	0.977704	0.43695	0.913397	6	18.3029	1.08947	6	7.88535	1.057	6	1.33297	1.01995	0.747619
Traes_2AL_5D3FC9DDB	114.496	3.48	2	3	5	1668	181.275	7.02002	0.994862	3	6.16135	0.994059	3	12.6518	0.977019	3	0.0758106	0.988647	0.190293	0.928753	3	4.34366	0.85239	3	1.68463	0.976473	3	10.9359	0.919206	0.154873
Traes_6DS_53B15C3C4	114.289	7.47	1	3	6	656	73.7969	6.34131	1.12304	2	3.00661	1.06685	2	4.03561	1.04418	2	26.9227	1.07802	0.0796273	0.886272	2	11.8869	1.10486	2	2.92006	1.18345	2	18.1595	1.0582	0.579954
Traes_2AL_8FD2A69AD	114.202	12.43	3	3	5	338	34.8487	8.47021	0.945553	3	0.136339	0.913597	3	6.78109	1.03419	3	0.494622	0.964447	0.42822	1.02581	3	3.37562	0.868985	3	17.4086	1.01607	3	4.46958	0.970286	0.617337
Traes_6AL_D2DD54576	114.14	9.16	1	2	3	262	28.8364	5.12256	0.953163	1		0.748782	1		0.925005	1		0.87565	0.191285	1.09157	1		0.79794	1		0.964212	1		0.951242	0.624176
Traes_2BL_F218041E9	114.12	24.71	2	2	5	85	10.0679	8.79248	0.900077	5	2.62479	0.818734	5	21.0148	0.924772	5	11.4488	0.881194	0.0656246	1.07021	5	16.9382	0.957381	5	29.1703	0.815447	5	2.42078	0.947679	0.551385
Traes_5DL_9D4164773	114.063	8.2	2	2	6	244	28.3575	10.0522	1.20173	6	2.56715	1.25182	6	2.94613	1.17933	6	5.51627	1.21096	0.0101593	1.07836	6	6.31708	1.20686	6	11.0098	1.07277	6	6.11085	1.11933	0.112422
Traes_2BS_F47964983	114.058	20.36	4	4	7	275	29.7015	7.34229	1.03546	7	2.68199	0.97702	7	9.43975	0.989061	7	6.47563	1.00051	0.979646	0.991234	7	4.39637	1.0149	7	1.92207	0.954698	7	10.1542	0.986944	0.533611
Traes_XX_0053E1818	114.01	13.16	2	3	4	380	41.3923	7.72314	1.02131	3	4.20679	1.03922	3	7.18988	0.936549	3	3.01941	0.999025	0.978235	1.03564	3	4.97713	0.936897	3	12.8546	0.944066	3	3.92945	0.972201	0.474063
Traes_7DL_85E01EB46	113.79	11.83	2	2	4	169	17.8563	6.31592	0.853854	4	15.635	0.908763	4	13.8751	0.914329	4	3.77009	0.892315	0.0306462	0.86224	4	22.9798	0.953024	4	9.16194	0.957419	4	7.90107	0.924228	0.134577
Traes_3AL_504F7F2BB	113.633	6.45	4	4	5	993	107.678	6.17627	1.00481	5	10.7394	0.953041	5	3.39696	1.06413	5	5.97631	1.00733	0.840659	1.10227	5	7.48942	1.0069	5	35.4218	1.08066	5	14.6685	1.06328	0.15973
Traes_2AL_4EBF9389E	113.103	5.73	1	1	3	192	21.2921	8.85107	0.978812	3	4.34676	1.03778	3	1.99835	0.98668	3	6.62684	1.00109	0.958362	0.863539	3	15.1797	0.989611	3	6.9081	0.972151	3	8.2289	0.941767	0.277802
Traes_3DL_397A54CD3	113.02	25	1	2	4	84	9.60574	7.13721	1.12251	3	10.575	0.957552	3	16.4715	0.983478	3	7.75808	1.02118	0.719337	0.956096	3	2.93661	1.04584	3	13.7045	0.850293	3	17.2837	0.950744	0.47534
Traes_6AL_7B0512B64	112.9	4.54	2	2	2	947	106.434	5.10986	0.907877	2	10.1624	1.04136	2	1.53181	1.10603	2	5.90302	1.01842	0.782083	0.971875	2	2.04716	1.04733	2	16.8445	1.05314	2	0.27714	1.02411	0.454149
Traes_5AS_2C7433827	112.85	16.77	1	2	4	161	17.5727	5.78271	1.05733	2	22.8473	0.981846	2	9.72722	1.03351	2	1.90756	1.02423	0.390432	0.96993	2	2.41798	1.04892	2	5.22312	1.01742	2	1.81016	1.01209	0.651002
Traes_7DS_86C512854	112.517	12.24	4	4	7	392	41.8083	5.52881	0.991035	7	3.18261	0.965423	7	28.5732	0.98223	7	19.2413	0.979563	0.11274	0.94308	7	5.10857	1.08043	7	12.1345	0.998625	7	9.73796	1.00738	0.87031
Traes_3DL_4EDC6E291	112.446	30.28	3	3	4	142	16.2933	7.43018	0.870997	4	6.3765	0.964725	4	1.56737	0.922747	4	7.32718	0.91949	0.0971197	1.00594	4	6.25443	0.976553	4	8.46844	1.02794	4	9.86014	1.00348	0.836967
Traes_3DL_B89CE4B95	112.17	1.83	1	2	2	1854	203.565	8.23584	1.06429	1		1.13372	1		1.06712	1		1.08838	0.0600306	1.17625	1		1.13607	1		1.00733	1		1.10655	0.171617
Traes_2AL_BD550258E	112.166	15.09	1	6	6	623	68.8802	4.90674	0.958511	1		1.00394	1		1.16294	1		1.0418	0.569571	0.959415	1		1.19036	1		1.27429	1		1.14135	0.272048
Traes_4BL_C4A35201C	112.153	29.08	1	3	4	141	15.158	10.4771	1.11833	2	5.38854	1.15401	2	17.911	1.18764	2	28.8056	1.15333	0.0166129	1.07248	2	9.98504	1.19176	2	20.0803	1.03248	2	3.90198	1.09891	0.174628
Traes_5BL_917DF323B	112.149	26.32	3	3	5	190	19.4202	10.4331	1.21954	5	4.52423	1.36269	5	7.72033	1.15204	5	2.35341	1.24476	0.0587606	1.03228	5	10.57	1.133	5	8.92168	1.12918	5	6.69095	1.09815	0.0966687
Traes_2DL_9A224C8D3	111.836	8.16	2	2	3	343	38.8492	5.0083	1.03229	3	8.35045	0.894296	3	8.24856	0.960136	3	18.4352	0.962239	0.443349	1.09687	3	7.86051	1.0157	3	20.4637	0.978709	3	41.1466	1.03043	0.475186
Traes_1AL_D20D648FD	111.61	36.17	2	4	5	141	15.115	10.4771	1.18229	3	8.39088	1.40495	3	6.59741	1.27524	3	16.0228	1.2875	0.0469179	1.07162	3	18.2883	1.21257	3	9.33978	0.830766	3	7.30719	1.03832	0.763804
Traes_6DS_0652B3295	111.184	10.55	2	3	4	237	25.6564	5.2749	1.08488	2	52.1652	0.99607	2	1.51998	0.913749	2	16.3518	0.998233	0.974719	1.29291	2	29.0652	1.27492	2	20.799	1.09262	2	4.65676	1.22015	0.0750679
Traes_1BL_3765A51EC	111.017	10.27	1	2	5	224	24.304	5.97314	1.17317	1		1.17018	1		1.09008	1		1.14447	0.0336956	1.33286	1		1.63301	1		1.53684	1		1.5009	0.0298187
Traes_XX_89A0F61B0	110.962	10.19	1	2	5	324	34.8729	4.61475	1.04591	2	4.74999	1.02116	2	6.49249	1.10355	2	6.14858	1.05687	0.145126	1.02133	2	6.51641	1.12827	2	1.51172	0.990765	2	9.88452	1.04679	0.378323
Traes_5DS_F8D323D4D	110.96	4.04	1	2	4	520	55.4261	4.91943	1.09048	3	8.91035	0.99841	3	12.2297	1.04563	3	0.0741083	1.04484	0.233669	1.0351	3	4.19595	1.26677	3	6.13987	0.951863	3	1.01823	1.08458	0.464063
Traes_7BL_FA4DBF37A	110.724	6.73	1	1	3	223	24.5792	4.91943	0.960657	3	5.99703	0.888802	3	20.475	0.987026	3	0.113994	0.945495	0.204431	0.946241	3	10.8534	0.881232	3	10.0369	0.989762	3	2.06403	0.939078	0.193089
Traes_6DL_82342E3BE	110.648	15.19	2	3	5	283	30.5232	7.63525	1.05241	2	10.4656	1.06233	2	1.43223	1.03275	2	12.114	1.04916	0.0298598	1.10828	2	16.7762	1.16642	2	12.5796	1.08901	2	14.2019	1.12124	0.0349119
Traes_4BS_9E3DC85E4	110.352	21.98	2	2	5	91	10.1352	5.89697	1.09024	5	11.7092	0.94035	5	9.957	0.940634	5	3.44536	0.990409	0.865375	0.946192	5	1.12912	0.999982	5	5.86336	0.829068	5	3.5327	0.925081	0.275875
Traes_4AS_C23F9BFB9	110.135	9.62	1	1	3	208	23.2755	4.75439	1.02985	3	0.118547	0.907222	3	2.64343	1.04382	3	2.58307	0.993628	0.896714	0.880788	3	7.3867	1.03179	3	4.82637	0.874841	3	3.23374	0.929141	0.301663
Traes_XX_7C23A68BE	110.11	13.81	2	2	3	239	25.7502	8.77783	1.01562	3	6.41206	1.04061	3	4.31471	0.938338	3	18.5643	0.998191	0.958485	0.965734	3	4.7289	0.929789	3	4.0914	0.94418	3	1.86699	0.946568	0.0361525
Traes_6DS_345C62BE6	109.77	27.4	1	1	2	73	7.38552	9.56885	1.39271	2	10.5071	2.07126	2	1.72004	1.28031	2	6.51075	1.58142	0.142855	1.08592	2	11.9098	1.22755	2	13.4917	1.18	2	7.85315	1.16449	0.0584456
Traes_7DS_1FF53C667	109.518	10.65	1	1	3	169	18.0558	8.06006	0.874009	2	21.748	0.908027	2	7.97792	1.01508	2	2.04019	0.932373	0.252577	1.03822	2	10.8725	0.894938	2	4.71632	0.9093	2	12.7028	0.947484	0.368167
Traes_1BS_44C7DCE78	109.501	4.76	1	1	3	252	26.7711	8.76318	0.974135	3	3.94919	1.15681	3	3.52232	0.940778	3	10.3741	1.02391	0.755841	0.989742	3	11.0466	0.989981	3	1.33128	1.05034	3	1.07652	1.01002	0.66839
Traes_3B_32B49B4F7	109.422	20.28	1	2	4	143	16.1617	4.84326	0.745996	1		0.762124	1		0.964671	1		0.824264	0.129802	0.895085	1		1.10757	1		0.941141	1		0.981266	0.798926
Traes_4BL_E10E27E27	109.317	8.37	2	3	4	466	52.6307	6.31592	0.958046	2	8.44014	0.941204	2	7.3034	0.926661	2	1.96384	0.941971	0.0235596	0.97916	2	4.96284	0.90898	2	14.6237	0.939322	2	7.07164	0.942487	0.105458
Traes_2AL_BFED5ED5A	109.303	3.88	3	3	6	773	83.9381	6.1001	1.0243	6	7.79582	1.05641	6	13.8213	0.941498	6	2.76948	1.00741	0.848796	1.00556	6	13.8364	0.923835	6	9.43103	0.936684	6	21.534	0.955358	0.220558
Traes_4BS_25EE54E71	109.178	20.66	1	4	4	271	29.248	6.16357	1.15838	1		1.02542	1		1.10548	1		1.09643	0.130045	1.20387	1		0.962467	1		1.07766	1		1.08133	0.363624
Traes_5DL_9FC634D23	109.126	11.31	2	2	4	283	29.9363	5.79541	0.949049	4	3.91181	0.883983	4	3.43602	1.04258	4	5.38755	0.958539	0.462788	0.931733	4	1.84321	0.967338	4	15.7575	1.04376	4	7.92655	0.980945	0.622473
Traes_3DL_613DF9009	109.084	20.79	2	2	5	101	11.6361	9.5835	1.10359	5	20.5145	1.04196	5	11.5426	1.17432	5	2.13692	1.10662	0.108152	1.03173	5	14.5109	1.15904	5	12.1894	1.12712	5	7.74659	1.10596	0.109299
Traes_7DL_5A19FE233	109.075	5.41	2	2	3	370	40.1494	5.75732	0.979402	3	5.22017	1.15377	3	1.70866	0.91594	3	2.10316	1.01637	0.839315	0.985316	3	0.432506	1.08197	3	6.97092	1.06085	3	0.0506907	1.04271	0.28271
Traes_2DL_2533C78FE	108.9	13.94	1	4	4	409	45.5196	5.33838	1.10957	1		1.19072	1		0.974567	1		1.09162	0.283311	1.0604	1		1.10378	1		1.06567	1		1.07661	0.0303735
Traes_1AS_12E5ECBE2	108.73	5.52	2	2	2	543	60.1482	5.97314	0.886977	2	18.5174	0.844316	2	22.4888	0.953702	2	5.03515	0.894998	0.0809022	0.890552	2	13.8916	0.841274	2	17.1074	0.929114	2	29.146	0.88698	0.0470453
Traes_6DL_325F9AE8C1	108.723	6.91	2	2	5	362	37.1448	8.22119	0.982317	5	7.22527	1.0845	5	10.4025	0.988746	5	7.82762	1.01852	0.631538	1.03882	5	6.36212	1.05676	5	21.2835	1.044	5	6.74193	1.04653	0.0128778
Traes_3AS_44927A043	108.718	20.74	4	4	5	270	30.6185	6.1001	1.1353	5	4.30568	1.07443	5	15.9537	1.222	5	16.078	1.14391	0.0782786	1.0469	5	2.87339	1.02345	5	6.53496	1.27283	5	8.20015	1.11439	0.286825
Traes_5BL_3A0D38E89	108.502	14.47	1	1	3	152	16.1571	5.19873	0.983063	3	1.45096	0.902256	3	0.0412641	0.91608	3	8.94225	0.9338	0.117548	0.997225	3	1.60994	1.01264	3	9.50664	0.918124	3	1.32181	0.975995	0.498407
Traes_7BS_3FE10DB62	108.461	6.91	3	3	5	593	66.0727	6.53662	1.00174	5	4.03538	0.869313	5	13.8097	1.05498	5	6.64561	0.975346	0.698843	0.848323	5	11.986	1.00192	5	11.3896	1.04661	5	5.4746	0.965618	0.624727
Traes_2AL_E80BC759C	108.384	6.6	3	3	6	591	64.6008	5.30029	0.922374	6	7.3983	0.886686	6	3.67072	0.927583	6	4.46098	0.912214	0.0207687	0.984614	6	5.02469	0.831554	6	4.33758	0.937602	6	5.93214	0.917924	0.211487
Traes_5DS_E926DC301	108.378	6.22	2	2	3	466	50.2937	5.38916	0.996494	3	2.65304	1.02086	3	2.06795	0.944574	3	0.628039	0.987311	0.629527	1.12844	3	2.45666	1.03402	3	2.41245	0.912754	3	10.5682	1.02507	0.726798
Traes_4AL_0DDEE181D	108.122	21.95	1	1	2	82	9.20137	4.34814	0.863198	2	5.08437	0.857113	2	4.74157	0.845619	2	6.47126	0.85531	0.0012665	0.856028	2	10.009	0.809253	2	6.95041	0.799985	2	3.40206	0.821755	0.00933586
Traes_1BL_EE4652640	107.757	11.44	2	2	3	201	22.7711	5.08447	0.90586	3	10.357	0.90962	3	10.9432	0.980703	3	6.93246	0.932061	0.108001	0.818543	3	0.114277	0.852969	3	6.51963	0.901069	3	8.08852	0.857527	0.0270751
Traes_XX_58B0FFFC5	107.587	26.24	4	4	5	263	28.4524	6.68311	0.979022	5	4.02646	1.01554	5	7.05268	0.979784	5	8.30153	0.991447	0.551337	1.07353	5	15.1347	1.02257	5	15.7468	1.00824	5	10.3645	1.03478	0.221276
Traes_7AL_4EFFD9BDF	107.58	5.58	3	3	4	556	62.4889	7.63525	0.967897	4	7.89627	1.01907	4	7.42085	1.10125	4	13.8303	1.02941	0.528038	1.14044	4	4.62711	1.14795	4	8.42001	0.998551	4	2.76255	1.09565	0.187901
Traes_XX_DDCF429A1	107.201	15.76	4	4	6	349	38.3496	10.0669	1.14169	6	9.4059	1.05376	6	15.2434	1.085	6	8.17344	1.09348	0.0681307	1.07626	6	5.27006	1.15821	6	26.059	1.21369	6	14.0753	1.14939	0.0645568
Traes_6AL_48AD99533	107.14	11.93	1	2	4	218	21.9883	5.38916	1.08057	3	3.28204	1.25689	3	0.186009	0.981056	3	10.2938	1.10617	0.318644	1.08415	3	0.69952	1.12627	3	4.36386	1.01026	3	3.754	1.07356	0.162253
Traes_XX_5D265FF58	107.013	7.98	1	1	2	263	25.4992	9.67139	0.872966	2	5.90844	0.944849	2	9.33747	0.857911	2	9.6531	0.891909	0.056425	0.863751	2	1.94659	0.81585	2	5.5219	0.887846	2	8.33103	0.855816	0.0208633
Traes_5DL_7BEC640FA	106.881	9.32	3	3	4	526	57.172	9.12939	0.984484	4	10.4458	1.03216	4	8.45824	0.980742	4	20.002	0.999127	0.962744	1.00937	4	4.20906	0.99236	4	0.834098	1.01192	4	5.38806	1.00455	0.535866
Traes_6AL_911E27D96	106.5	5.28	4	4	5	777	87.0224	5.16064	1.02702	5	5.63985	1.15468	5	0.533754	1.04757	5	5.05068	1.07642	0.193213	1.0551	5	11.9567	1.10078	5	6.23263	1.10701	5	3.23555	1.08763	0.0331509
Traes_3DS_568CD2610	106.424	10.12	3	4	5	642	69.6248	9.31982	1.02467	3	15.7131	1.07396	3	22.644	1.07987	3	23.6432	1.0595	0.0766847	1.11202	3	16.0325	0.927882	3	37.9225	0.964431	3	4.4488	1.00145	0.981843
Traes_3B_255076272	106.412	5.95	2	2	3	521	57.664	5.19873	0.85827	3	3.94643	0.976959	3	1.72628	0.931115	3	3.37268	0.922114	0.152943	0.941735	3	17.5237	0.880086	3	5.3951	0.926551	3	18.2729	0.916124	0.045567
Traes_4DL_BC2351A7D	106.369	69.39	2	2	4	49	5.51185	5.90967	0.987378	4	8.83602	1.19593	4	8.34938	0.965136	4	3.65094	1.04948	0.570207	0.830811	4	5.61591	0.916808	4	2.8546	0.908848	4	9.13778	0.885489	0.0528899
Traes_7AL_65F481DB9	106.2	13.82	2	2	4	152	17.1946	10.5356	1.26791	4	4.49853	1.56409	4	5.59525	1.37323	4	11.21	1.40174	0.0435346	1.32152	4	9.63157	1.60197	4	12.3929	1.42897	4	3.90013	1.45082	0.0313019
Traes_XX_636FEA148	105.894	15.14	3	3	5	284	30.7232	4.79248	0.958215	5	7.27405	1.0896	5	6.32336	0.991286	5	5.53451	1.01303	0.772552	0.950652	5	11.1391	0.852265	5	15.9863	0.899214	5	5.21247	0.90071	0.0730246
Traes_6BS_D30CEBBC9	105.77	9.18	1	3	5	534	59.6901	4.93213	0.940563	1		0.976596	1		0.893559	1		0.936906	0.119672	0.829563	1		0.87257	1		0.8976	1		0.866578	0.0214624
Traes_XX_C9607252B	105.38	12.7	1	2	2	370	38.5274	6.93213	1.02479	1		0.849031	1		0.975726	1		0.949851	0.439263	1.24704	1		0.940234	1		0.955282	1		1.04752	0.681082
Traes_2AS_B2C72994E	105.161	24.05	3	3	5	237	25.8729	8.646	1.00381	5	0.968529	1.13138	5	9.05538	0.982917	5	10.8128	1.03937	0.485505	0.991057	5	19.2383	1.03506	5	5.38974	1.12783	5	10.0265	1.05131	0.330978
Traes_2DL_B9B3770C9	104.93	13.77	3	3	4	276	30.2493	9.0415	0.930085	4	17.4485	0.958478	4	2.85659	0.924021	4	2.25116	0.937528	0.0277046	0.928431	4	5.97579	1.07735	4	10.0626	0.984346	4	15.4975	0.99671	0.946518
Traes_XX_D90A6C4EA	104.924	6.61	2	3	5	469	50.0907	8.70459	0.960749	2	14.6576	1.11246	2	14.0114	0.976129	2	2.17078	1.01645	0.765513	1.05694	2	9.62811	1.12481	2	2.70589	1.03986	2	4.16089	1.07387	0.104381
Traes_6AL_D060E9FD6	104.821	31.82	2	2	4	88	9.3134	7.04932	1.07721	4	6.70234	1.0152	4	2.87771	0.938675	4	10.0344	1.01036	0.820106	0.955783	4	13.1225	0.99896	4	0.415536	1.01111	4	21.2025	0.988617	0.567684
Traes_6AL_D76E4743E	104.655	8.61	2	2	4	267	29.2325	5.31299	1.09109	4	8.29517	1.06654	4	11.3093	1.22443	4	6.8652	1.12735	0.121833	1.12794	4	7.49972	1.16418	4	5.36769	1.09297	4	15.073	1.12837	0.0247004
Traes_6AL_5BD512063	104.569	6.15	5	5	6	1073	117.63	5.38916	1.02489	6	6.73949	1.02433	6	9.371	1.08225	6	9.4534	1.04383	0.150104	1.01117	6	4.4241	0.990303	6	9.2802	1.06433	6	5.71281	1.02194	0.424423
Traes_XX_6F90B5E4F	104.561	20.51	4	4	4	356	39.7667	6.48096	0.983532	4	5.54864	0.971713	4	7.82246	0.946724	4	6.90775	0.967323	0.0948283	1.03637	4	4.674	0.990185	4	9.66816	0.9724	4	2.27643	0.999654	0.98715
Traes_XX_CA2BB0B0B	104.522	12.71	1	3	4	236	25.9553	5.24951	1.09498	1		0.959831	1		1.06615	1		1.04032	0.429975	1.08015	1		1.09185	1		1.09484	1		1.08894	0.0025296
Traes_4DL_05FC2A668	103.814	12.32	3	3	5	422	46.2708	6.66846	0.917925	5	5.58246	0.984593	5	7.01002	1.02956	5	6.45504	0.97736	0.557355	1.07249	5	8.10124	0.945447	5	7.62549	0.967662	5	2.89028	0.995201	0.913699
Traes_4AL_DEF671AF7	103.537	6.56	3	3	3	899	99.2126	5.10986	0.966023	3	4.29459	1.08068	3	0.621751	1.05618	3	8.77786	1.0343	0.428942	0.978817	3	1.16699	1.2904	3	0.679541	1.0272	2	16.7778	1.09881	0.414789
Traes_2AL_59DCC909C	103.265	19.53	1	2	3	215	23.7689	5.47803	1.07195	2	12.0457	1.12795	2	10.4524	1.06364	2	7.74126	1.08785	0.0489959	1.00013	2	13.7722	1.05558	2	14.0229	1.01572	2	11.9742	1.02381	0.286059
Traes_XX_30E3E35EB	102.864	8.03	3	3	4	523	56.9746	7.7085	1.00407	4	8.12569	1.0799	4	9.26099	1.02859	4	8.50471	1.03752	0.235093	1.03409	4	4.67488	1.04151	4	5.64963	1.00008	4	4.12457	1.02523	0.186517
Traes_4DL_7D5AF81A6	102.816	10.86	1	1	2	221	24.7262	6.40479	0.995285	2	25.3414	0.905897	2	4.64072	0.935404	2	9.83526	0.945529	0.174118	0.96829	2	16.1225	0.871395	2	0.577836	0.922415	2	11.6429	0.9207	0.105238
Traes_2DL_3961BD2ED	102.64	4.65	1	2	3	795	85.4646	8.17725	1.0738	1		0.929392	1		1.11103	1		1.03808	0.562863	1.04508	1		0.923392	1		1.03076	1		0.999745	0.995307
Traes_7AL_E34303AF4	102.319	9.27	5	5	6	464	49.9287	6.17627	0.95226	6	9.39088	1.06249	6	12.7598	0.92763	6	9.97528	0.980793	0.688704	0.989401	6	16.8606	0.927888	6	11.6516	0.860167	6	13.5579	0.925819	0.185194
Traes_5BL_8BBA80DA4	102.257	18.29	2	2	4	164	15.7986	5.65576	1.01812	4	4.7399	1.02581	4	11.4654	1.06106	4	3.15948	1.035	0.117968	0.975252	4	9.11784	1.0691	4	12.4621	1.04017	4	4.56611	1.02817	0.416801
Traes_4DS_EB7BB6A11	101.883	36.56	2	2	3	93	9.81779	5.36377	0.878756	3	39.7712	0.872221	3	0.173543	0.926107	3	10.7292	0.892361	0.0239873	0.88477	3	1.46024	0.878118	3	10.0272	0.831597	3	17.6967	0.864828	0.0149689
Traes_2BL_453EEC829	101.85	16.01	1	4	4	331	36.5727	5.77002	0.864941	1		0.850241	1		0.982142	1		0.899108	0.13684	0.921681	1		0.9215	1		1.01566	1		0.952946	0.272245
Traes_XX_716E47A5C	101.785	12.99	3	3	4	354	37.0421	8.26514	1.00063	4	8.45756	1.03967	4	14.0695	1.06345	4	16.7802	1.03459	0.19953	0.98562	4	1.79249	1.08419	4	11.7172	1.00996	4	2.9012	1.02659	0.464398
Traes_3B_6E0BDA072	101.72	4.01	1	1	1	624	67.2728	5.31299	0.970181	1		0.858136	1		1.03959	1		0.955968	0.492486	0.846839	1		0.909696	1		0.921669	1		0.892735	0.0437572
Traes_2BL_E366A5226	101.674	13.77	3	3	5	276	28.9465	8.49951	1.1147	5	8.5527	1.20079	5	8.60783	1.10341	5	11.2938	1.13963	0.0452443	0.801512	5	4.59974	0.947249	5	21.0684	0.974288	5	13.6554	0.907683	0.227476
Traes_5AS_AB5CA6D31	101.573	17.61	2	2	4	159	17.2682	4.90674	1.07111	4	8.31302	1.1211	4	18.5599	1.03259	4	29.9675	1.07493	0.09974	1.11423	4	18.0621	1.18134	4	24.869	1.18671	4	16.2525	1.16076	0.0203953
Traes_2BL_7F24F8026	101.373	13.1	1	1	3	84	9.69515	11.4585	1.05043	3	9.25245	0.994654	3	14.9288	0.988066	3	5.83728	1.01105	0.632643	0.977952	3	5.50868	0.998842	3	6.46633	0.873667	3	22.42	0.950154	0.326802
Traes_3AL_0A1239316	101.233	5.82	1	2	3	395	42.4612	6.72705	0.818696	2	1.08929	0.913186	2	18.6118	1.09509	2	0.507845	0.942325	0.550777	0.823059	2	7.14834	0.821882	2	0.0697706	0.835053	2	15.4289	0.826665	0.000588802
Traes_4DS_F0D78C97E	100.983	20.45	2	3	4	176	18.4351	7.37158	0.896262	3	2.78181	1.00769	3	13.9735	0.901645	3	7.82144	0.935198	0.215969	0.960631	3	15.5976	1.03085	3	16.2743	1.05201	3	5.20667	1.0145	0.651999
Traes_1BL_282ACB9CF	100.809	6.95	2	2	3	561	61.8684	8.80713	0.976924	3	1.66849	0.980692	3	3.88769	1.03395	3	1.19017	0.997189	0.89268	1.06606	3	2.9219	1.02706	3	13.1291	1.04523	3	3.4662	1.04612	0.0548345
Traes_3AL_23076E509	100.8	10.79	1	1	3	139	15.9121	5.10986	0.836028	3	6.99768	0.971605	3	3.69275	1.05371	3	16.0383	0.953781	0.542202	0.941479	3	4.14009	0.950687	3	11.5207	0.999898	3	10.2692	0.964021	0.185694
Traes_XX_AEDE01117	100.651	5.43	2	2	3	552	58.4096	11.3853	0.904536	3	0.292593	1.03391	3	6.57818	1.00781	3	10.8507	0.982086	0.694639	0.92742	3	1.93569	0.924335	3	12.724	0.974692	3	11.5807	0.942149	0.0709984
Traes_2DS_C911681D1	100.647	6.64	3	3	3	467	51.2809	8.32373	1.09067	3	7.37769	1.12814	3	1.1636	1.17654	3	0.845692	1.13178	0.033779	1.0882	3	3.36158	1.15009	3	0.813068	1.15248	3	0.873101	1.13026	0.0251137
Traes_3DL_3D1319ECF	100.527	10.38	1	2	3	318	36.3361	5.46533	0.617749	1		0.624195	1		0.496126	1		0.579357	0.00966534	1.10298	1		0.70865	1		0.768533	1		0.860055	0.372189
Traes_2DL_59D2939D1	100.436	11.02	2	2	4	363	37.604	6.771	0.875986	4	10.129	0.875124	4	5.72947	0.858405	4	13.159	0.869839	0.00192699	0.903972	4	5.1925	0.796105	4	6.28965	0.885973	4	9.38531	0.862016	0.0537885
Traes_7AS_9D9ADE9BE	100.402	5.75	1	1	3	226	24.6077	6.68311	1.13062	3	1.6426	1.12933	3	11.3677	1.12442	3	10.2618	1.12812	0.000217089	1.06519	3	0.744859	1.08285	3	1.95553	1.26302	3	2.48521	1.13702	0.16247
Traes_5BS_4D14D4E42	100.271	11.22	2	2	2	294	32.8695	11.4438	0.964068	2	3.21106	0.852307	2	16.7677	1.03752	2	3.5428	0.951299	0.461228	0.937699	2	15.2586	0.897899	2	12.7992	1.04917	2	20.9017	0.96159	0.485566
Traes_4AL_CD83E86BE	100.168	7.08	1	1	2	339	37.2471	6.88818	0.999681	2	3.99512	0.955821	2	3.40922	1.09613	2	4.5683	1.01721	0.718243	0.81408	2	0.628071	1.05702	2	14.2288	1.01787	2	18.2038	0.962989	0.671735
Traes_2AL_67970C350	100.077	18.25	2	2	3	274	30.3689	7.44482	1.11934	3	6.86484	1.17509	3	11.8982	0.966457	3	3.10104	1.08696	0.297893	0.968183	3	13.7704	1.02409	3	1.06288	0.952579	3	7.82176	0.981617	0.486245
Traes_5BL_10EF2471E	99.94	6.72	1	2	3	357	40.5355	5.43994	1.10989	1		0.845671	1		1.34847	1		1.10134	0.557456	1.18078	1		0.986529	1		1.49614	1		1.22115	0.274842
Traes_5DL_C8AC411F1	99.847	12.39	4	4	4	444	50.5767	7.85498	1.03497	4	9.28173	1.16328	4	2.83729	1.23372	4	10.9705	1.14399	0.131753	1.00161	4	6.30519	1.12512	4	3.19698	1.17799	4	13.6212	1.10157	0.191391
Traes_2DL_BC632D1E3	99.8154	3.96	1	1	3	555	61.9659	5.24951	1.01598	3	7.34209	0.979037	3	0.290926	1.00455	3	15.4788	0.999856	0.990688	1.09318	3	8.71357	1.15845	3	6.0107	1.11498	3	12.1963	1.1222	0.0237707
Traes_2AL_8976B3985	99.7908	12.17	2	2	5	189	20.5313	9.78857	0.986143	5	9.16357	1.07819	5	6.63988	1.13396	5	6.16779	1.0661	0.264835	0.920884	5	14.9953	0.982753	5	1.20998	1.02151	5	3.90502	0.975048	0.484171
Traes_4AL_21D37D8F0	99.6887	4.64	1	1	3	388	41.1836	5.41455	0.886659	3	3.5994	1.00866	3	0.995484	1.03938	3	2.07769	0.978235	0.686635	1.08277	3	2.36826	1.18246	3	4.52027	1.09455	3	5.54922	1.11993	0.0624121
Traes_4BS_6F7B95E38	99.1933	5.84	1	3	3	736	79.8729	4.90674	0.914725	1		0.936555	1		1.14683	1		0.999371	0.993987	1.03849	1		0.963924	1		0.899184	1		0.967201	0.500731
Traes_XX_E3F2E0956	99.1267	5.6	1	1	3	232	24.2202	4.7417	1.0085	3	20.3199	1.06957	3	1.14768	0.877386	3	14.6419	0.985153	0.817921	0.997746	3	15.7361	1.02069	3	13.0763	0.910162	3	23.8029	0.976201	0.552998
Traes_2AS_FFF7E2302	98.775	4.57	2	2	4	438	49.224	5.51611	1.1822	1		1.10298	1		1.22014	1		1.16844	0.0395133	1.13107	1		1.0896	1		1.17552	1		1.13206	0.0335199
Traes_2BS_F4DF1DB26	98.69	15.38	1	1	2	91	10.2414	8.48486	0.981947	2	0.537014	0.946403	2	11.8059	0.872634	2	3.5206	0.933661	0.17549	0.923105	2	6.37388	0.948059	2	2.91347	0.880646	2	1.6568	0.91727	0.0521879
Traes_5BL_B01A5A4F1	98.6452	7	1	4	4	857	96.3751	6.01123	0.971218	1		1.01544	1		0.968625	1		0.985095	0.429984	0.993103	1		0.874714	1		0.977878	1		0.948565	0.300781
Traes_5BL_EC24EEA67	98.45	7.32	1	2	4	328	34.0744	5.16064	1.03383	2	16.4392	1.0222	2	6.72644	0.971463	2	8.47073	1.00916	0.679414	0.92543	2	12.7966	1.01021	2	17.9163	0.962539	2	10.528	0.966061	0.300802
Traes_4AS_5574058B4	98.4379	12.99	2	2	4	177	17.4915	5.31299	1.09696	3	25.9182	0.986755	3	13.33	1.03464	3	16.7426	1.03945	0.341754	0.98629	2	16.2069	1.10651	3	33.3688	1.01182	3	5.80959	1.03487	0.440893
Traes_3B_425A2F551	98.42	13.66	2	2	2	227	26.3111	4.79248	1.04455	2	17.6496	1.04677	2	26.6269	1.10512	2	15.0333	1.06548	0.0807639	1.14986	2	7.42305	0.985029	2	13.8055	0.811129	2	3.67867	0.982007	0.870986
Traes_2DL_1FF716E43	98.3589	5.99	1	1	3	334	37.5851	6.65381	0.848391	3	17.2795	0.628538	3	0.713365	1.09386	3	4.85657	0.85693	0.398593	0.784671	3	13.6063	0.663064	3	3.45979	1.10237	3	4.71543	0.850034	0.370705
Traes_4DS_E2055C83D	98.3218	56.52	1	3	4	138	15.4033	6.55127	2.31634	1		2.81411	1		2.46026	1		2.53024	0.00921158	2.35219	1		2.13499	1		2.61656	1		2.36791	0.0102032
Traes_7AL_BAC669E03	97.9427	29.51	2	2	3	122	13.9381	5.37646	0.958489	3	1.56793	0.945718	3	4.0244	0.903978	3	5.55147	0.936061	0.0603368	0.94563	3	2.37029	0.899292	3	0.811573	0.918044	3	1.45839	0.920989	0.0278047
Traes_5BS_6CD3E90EA	97.6933	7.88	1	1	3	165	17.7187	7.76709	1.03728	3	4.00472	1.02414	3	17.0244	0.970761	3	13.5719	1.01073	0.650516	1.06557	3	0.0683234	0.977858	3	0.945552	0.998065	3	8.01905	1.01383	0.653997
Traes_2DS_A441EECD9	97.56	13.85	2	2	3	231	26.4296	10.9751	1.05909	3	15.5078	0.996301	3	2.7553	0.979268	3	10.6479	1.01155	0.681016	0.990285	3	7.45651	0.931953	3	1.9419	0.977819	3	3.278	0.966686	0.201103
Traes_XX_CD6572F4B	97.4544	4.64	1	2	4	819	89.6353	5.22412	0.909445	1		0.891082	1		1.05008	1		0.950203	0.425908	0.837874	1		0.909054	1		0.914896	1		0.887275	0.0450063
Traes_3B_0E19887AF	97.4392	4.35	2	2	3	529	57.1026	6.65381	1.07667	3	2.06574	0.921318	3	5.12704	1.04216	3	5.53711	1.01338	0.803009	0.914863	3	7.18994	1.25502	3	3.23514	0.994147	3	13.037	1.05468	0.647839
Traes_5DL_A6B7B0525	97.352	16.07	2	2	3	168	18.2551	8.67529	0.814653	3	20.0601	0.774963	3	15.6842	0.845869	3	15.6704	0.811828	0.0116809	0.91547	3	19.3433	0.736044	3	8.87488	0.864895	3	6.09727	0.838803	0.0944918
Traes_7DL_F1ABAE725	97.1842	14.19	2	2	5	155	16.8764	6.15088	0.959079	5	4.12563	1.17351	5	8.14415	1.08244	5	9.55303	1.07168	0.367919	0.982519	5	4.76364	1.04118	5	8.53137	1.09546	5	7.88085	1.03972	0.347433
Traes_1DS_0CE4F46E2	97.1809	29.17	1	1	3	72	7.70797	5.05908	1.0524	2	9.32455	1.08151	2	0.223806	0.972643	2	14.4884	1.03552	0.38903	0.875948	2	3.66791	0.991957	2	6.43869	1.02451	2	2.92409	0.96414	0.509794
Traes_5DL_7D14C1A38	96.9811	30.56	1	1	4	72	7.48968	4.56396	1.06881	4	4.35952	1.0855	4	5.85019	1.05316	4	6.55311	1.06916	0.0177515	1.12929	4	1.88509	1.12407	4	7.65529	1.03113	4	6.17271	1.09483	0.0969102
Traes_1BL_A080426D5	96.9373	21.03	2	2	2	195	20.4962	8.96826	0.891976	2	17.7444	0.91268	2	28.3889	0.979733	2	18.4818	0.92813	0.113202	0.974578	2	3.91022	0.846799	2	11.545	0.971557	2	11.108	0.930978	0.242778
Traes_5BL_1430C137A	96.8733	2.14	1	2	3	1358	144.686	5.79541	1.15312	2	9.18056	1.01791	2	13.2782	1.05465	2	7.33492	1.07523	0.203387	1.06861	2	21.08	1.15293	2	0.862816	1.50693	2	5.38783	1.24282	0.212279
Traes_2DS_E8B3ED40A1	96.7729	31.82	2	2	3	66	6.77079	9.70068	1.07631	3	9.30503	1.16497	3	21.7798	1.02985	3	5.99137	1.09038	0.150194	1.02165	3	3.74566	1.06637	3	17.1786	1.04003	3	2.85002	1.04269	0.0812945
Traes_6AL_9EC9874F1	96.5762	7.86	1	1	4	140	15.4895	6.90283	1.05886	4	7.36545	0.973731	4	4.89733	0.890947	4	10.8629	0.974514	0.651538	1.0145	4	14.122	1.13003	4	5.66242	1.06107	4	9.3379	1.06853	0.1779
Traes_2BL_B09F6D195	96.5627	11.76	1	5	6	663	73.2002	5.14795	1.11611	2	12.8922	1.06589	2	11.2279	1.07168	2	3.46665	1.08456	0.0334333	1.2143	2	10.1494	1.24773	2	5.62704	1.20036	2	6.43924	1.2208	0.00402791
Traes_XX_FB892183C	96.4704	6.12	2	2	2	490	52.3723	7.26904	1.09478	2	20.8109	1.00467	2	22.6054	1.05111	2	13.0625	1.05019	0.193495	1.03613	2	9.70664	1.04885	2	31.6267	0.918917	2	2.74386	1.0013	0.977815
Traes_2AS_F30FF7FA9	96.4638	14.16	3	3	3	332	35.9153	5.74463	1.07529	3	3.28465	0.992895	3	17.0693	0.994458	3	1.57538	1.02088	0.523029	1.03447	3	20.9235	1.07498	3	14.1641	1.12498	3	7.56322	1.07814	0.0962859
Traes_2DS_E4E7268951	96.17	8.12	1	1	2	234	24.1932	4.33545	0.997971	2	11.2242	1.05484	2	11.2625	1.07904	2	1.1205	1.04395	0.208875	1.01716	2	5.1789	1.01996	2	4.39117	1.03496	2	4.91437	1.02403	0.0490623
Traes_6DL_3945FC9B7	95.89	22.09	1	2	2	163	17.3307	6.68311	1.02494	1		1.08954	1		1.02984	1		1.0481	0.14646	1.02156	1		1.12391	1		1.06335	1		1.06961	0.143885
Traes_XX_1B44515AC	95.7941	10.69	3	3	5	318	34.4383	8.1626	1.03074	5	14.1299	1.03935	5	14.0962	0.974877	5	7.35129	1.01499	0.535538	1.03883	5	16.801	0.973442	5	5.45652	1.08134	5	11.0065	1.0312	0.424821
Traes_XX_982B391EE	95.7138	3.33	2	2	3	932	103.184	6.354	1.0282	3	11.483	1.0051	3	0.721529	1.015	3	7.22994	1.0161	0.137915	0.994002	3	4.01111	1.05092	3	1.8304	1.02487	3	1.78569	1.02326	0.292874
Traes_7BS_A6C43CFF9	95.44	12.85	1	1	1	179	20.7437	4.32275	1.00955	1		0.876335	1		1.00514	1		0.963678	0.493223	1.00906	1		1.08022	1		0.960158	1		1.01648	0.68296
Traes_3B_A9FE46265	95.33	13.3	1	2	2	218	24.4409	8.03076	0.997367	1		1.10253	1		1.0499	1		1.04993	0.241754	1.26353	1		1.09528	1		0.9369	1		1.09857	0.405623
Traes_XX_6C18D3F8F	95.1261	16.24	3	3	4	271	30.5001	5.63037	0.988751	4	3.87199	1.05683	4	4.56249	0.994101	4	2.40342	1.01323	0.606576	0.90151	4	3.06636	1.0359	4	7.2297	0.888772	4	14.2704	0.942061	0.343415
Traes_3B_4490CECAF	94.6965	6.74	2	2	3	371	40.4433	5.43994	1.09461	3	0.641543	0.979914	3	9.74171	1.12529	3	5.00854	1.0666	0.271146	1.23546	3	19.856	1.21536	3	11.889	1.18004	3	0.982647	1.21029	0.0058806
Traes_2DS_028A5DF77	94.6004	7.84	2	2	2	421	46.9453	9.39307	1.00351	2	13.1698	1.00128	2	11.3643	0.993566	2	2.73606	0.999452	0.872519	0.924801	2	1.49034	0.961102	2	7.06909	1.00749	2	6.30771	0.964466	0.275872
Traes_2AL_95C1652FE1	94.45	9.09	1	1	4	132	13.3559	8.35303	1.07838	4	7.24163	1.06369	4	1.69323	1.15486	4	3.10564	1.09898	0.072738	1.02143	4	8.72478	1.10139	4	2.5531	1.02657	4	7.80564	1.0498	0.193788
Traes_3DL_4C22EC18E	94.2987	10.47	2	2	4	401	43.7793	5.79541	1.00961	4	6.29393	1.088	4	1.60084	1.06454	4	9.79132	1.05405	0.145453	0.957593	4	2.82597	1.0669	4	1.71018	1.05341	4	8.90604	1.02597	0.529181
Traes_1DS_812AFD33F	93.6686	5.91	2	2	4	423	46.4219	8.83643	0.887645	3	7.62516	1.05156	3	6.00904	1.0104	3	0.675679	0.983201	0.765459	0.896346	3	9.25746	0.972214	3	13.33	1.2139	3	7.49021	1.02749	0.801058
Traes_2DL_B766A2857	93.2558	20.2	1	2	3	99	10.4732	4.70361	0.981029	2	4.33992	0.930616	2	9.76524	1.11313	2	2.42266	1.00826	0.893315	1.16277	2	4.93084	1.04533	2	8.57709	0.964372	2	20.856	1.05749	0.423333
Traes_5BL_BF98F80FD	93.2213	15.53	5	5	5	322	34.5731	8.48486	0.934448	5	3.81359	1.03486	5	7.84169	1.06915	5	6.9009	1.01282	0.781154	0.939544	5	5.01592	1.02548	5	5.38704	1.06011	5	1.24651	1.00838	0.836928
Traes_6DL_0D44EDC0E	92.99	5.43	1	1	2	313	34.0203	7.26904	0.883139	2	10.2105	0.91603	2	0.982137	0.948711	2	10.8609	0.91596	0.0471721	0.867741	2	21.9162	0.923492	2	6.49723	0.962525	2	6.96331	0.917919	0.0963285
Traes_2BL_C8F030038	92.9161	10.69	2	2	3	346	37.2779	8.44092	0.990306	3	0.499973	1.00319	3	4.24172	1.02376	3	8.06588	1.00575	0.614623	0.959118	3	15.1253	0.93085	3	1.6176	1.0681	3	7.19356	0.986022	0.770096
Traes_XX_5892C468F	92.491	10.03	3	3	4	359	37.7212	5.37646	0.994982	4	2.2485	0.979965	4	6.33215	0.98772	4	4.48507	0.987556	0.102985	1.13301	4	12.5684	0.970386	4	7.24094	0.981077	4	11.1663	1.02816	0.645502
Traes_4BS_4BC62B7F7	92.4415	15.82	1	2	4	297	30.0389	7.40088	1.06455	2	5.57099	1.0511	2	1.00685	1.00975	2	6.42514	1.0418	0.126686	0.969974	2	4.70437	1.11113	2	5.9282	1.02238	2	11.3037	1.03449	0.490538
Traes_1DS_96CCBF333	92.3749	4.15	3	3	4	820	90.1356	5.60498	1.00577	4	4.29744	0.933368	4	5.00639	0.986125	4	3.31073	0.975088	0.368291	1.02493	4	6.86835	0.958743	4	1.79621	1.0148	4	4.47862	0.999492	0.982538
Traes_3B_099C54DCB	92.2914	9.19	1	2	3	381	40.4208	6.30322	0.988029	2	5.61067	1.08393	2	2.77008	0.96028	2	18.1035	1.01075	0.801184	0.824662	2	21.8886	1.01792	2	8.44214	0.944548	2	12.625	0.929043	0.334836
Traes_2DS_1626F8F14	92.1967	26.92	1	1	3	52	5.92399	5.94775	0.988075	3	6.45005	0.918722	3	5.56569	0.923744	3	7.81799	0.943514	0.127124	0.928259	3	2.80133	0.902278	3	2.2645	0.918025	3	19.0955	0.916187	0.00803042
Traes_3B_E2D1317CA	92.142	3.81	1	1	2	420	45.952	6.46826	0.939177	2	7.26415	0.834207	2	2.27417	0.995299	2	2.25584	0.922894	0.244024	1.0136	2	14.8349	0.892349	2	1.6383	0.978288	2	0.198929	0.961412	0.396006
Traes_7BS_BC0866ABB	92.1042	4.86	1	1	2	329	34.8877	6.354	1.01473	2	18.4809	0.680557	2	38.6511	1.12576	2	17.9375	0.940347	0.699314	1.18075	2	23.0421	0.970159	2	22.8595	1.1818	2	29.8866	1.1109	0.255738
Traes_5DL_D95FC5A14	92.0754	27.41	1	2	3	135	14.9185	5.30029	0.959014	1		0.952049	1		0.969381	1		0.960148	0.0155936	0.954774	1		0.793611	1		0.963649	1		0.904011	0.22451
Traes_5AL_A61E44609	91.85	13.66	1	1	1	183	20.0723	4.80518	1.00972	1		1.05628	1		0.965177	1		1.01039	0.73093	1.05542	1		1.16363	1		0.975051	1		1.0647	0.358
Traes_6DL_241D10DDA	91.5152	27.55	3	3	4	196	20.1181	5.5415	0.989047	4	6.10371	1.03722	4	1.04801	0.943335	4	6.84137	0.989867	0.744424	0.964663	4	4.7962	1.02759	4	5.12745	0.988759	4	6.4898	0.993671	0.762822
Traes_XX_B72E3E343	91.3966	20.27	3	3	4	222	24.1812	6.07471	0.991733	4	1.63972	0.933099	4	3.64331	1.00981	4	12.9023	0.978213	0.446038	1.02563	4	2.20947	0.962931	4	2.41463	0.958673	4	13.7462	0.982411	0.501769
Traes_7BL_FD4254327	91.3867	6.04	2	2	3	447	46.6049	5.33838	1.04605	3	9.66647	1.14402	3	18.299	1.07835	3	9.05479	1.08947	0.0899907	1.13467	3	1.3261	1.20641	3	0.26518	1.2022	3	8.92613	1.18109	0.0160765
Traes_3B_07E0CF4E1	91.303	10.09	1	1	2	218	24.0071	9.77393	0.959414	2	3.9903	0.959687	2	11.9155	1.05076	2	3.69206	0.989954	0.772492	0.951929	2	18.6007	0.987943	2	7.75472	0.996255	2	5.04392	0.978709	0.258023
Traes_7AL_28E45C82A	91.1936	14.68	1	2	5	109	11.4223	10.6089	0.80374	2	7.78302	1.06041	2	2.43972	0.880598	2	29.3004	0.914915	0.379581	0.981447	2	13.2075	1.22917	2	20.9696	0.955468	2	20.3588	1.05536	0.590551
Traes_1AS_F7625303D	91.13	9.57	1	1	2	115	12.8919	8.39697	0.951376	2	6.1399	0.967845	2	5.93343	1.05979	2	5.88631	0.993005	0.854908	1.18869	2	21.9058	0.998803	2	2.80836	1.05618	2	15.712	1.08122	0.285417
Traes_5DL_E09100E9D	91.0833	12.78	1	2	3	266	30.2561	4.93213	0.982848	1		0.917119	1		1.04966	1		0.983209	0.70362	1.02608	1		0.920487	1		1.00573	1		0.984101	0.671687
Traes_1DL_401D433BE	91.0409	17.65	2	4	4	425	47.5606	6.29053	1.07825	2	43.7635	1.05214	2	20.3133	1.02638	2	0.922103	1.05225	0.0731924	1.13934	2	12.0472	1.01334	2	19.2813	1.13074	2	7.11337	1.09447	0.145682
Traes_6AS_DB8D160AC	90.8868	14.29	1	1	2	126	14.406	6.52197	0.969704	2	0.954258	0.93481	2	7.40928	1.02585	2	10.9788	0.976787	0.473693	1.10613	2	8.24185	0.89246	2	12.7011	0.990098	2	9.53404	0.996229	0.956866
Traes_3AS_EFA602E28	90.77	10.85	1	1	2	129	13.3554	4.95752	0.835341	2	2.51371	0.93063	2	17.5505	0.93241	2	2.76583	0.89946	0.0884253	0.853036	2	9.36504	0.781322	2	8.493	0.87851	2	0.705026	0.837623	0.0306382
Traes_7BS_47B8FC9CB	90.7514	6.75	2	2	4	400	44.2846	5.69385	0.993468	4	1.63258	0.981381	4	4.60171	1.05482	4	4.19093	1.00989	0.706021	1.09763	4	3.2718	1.02774	4	7.85186	1.08148	4	2.09132	1.06895	0.0824373
Traes_XX_7F3775F4C	90.6369	8.97	1	3	5	368	39.9732	6.62451	1.05624	1		1.03116	1		1.08378	1		1.05706	0.064164	0.674406	1		0.765298	1		0.859219	1		0.766307	0.0483725
Traes_2AL_06A59CD63	90.3017	11.07	2	2	3	271	28.5006	9.92041	0.950296	3	8.65529	0.870784	3	15.8915	0.962754	3	3.73182	0.927945	0.129491	0.914021	3	16.3873	0.913688	3	19.3845	0.952385	3	9.12049	0.926698	0.0293569
Traes_3AS_E7AE13ECD	90.2233	7.41	2	2	4	459	49.2055	6.354	0.962751	4	7.03347	0.994497	4	7.4816	0.986392	4	6.24282	0.981214	0.18727	1.00375	4	5.19524	0.866041	4	7.14696	0.984015	4	7.81379	0.951269	0.374605
Traes_XX_51951719B	90.2231	11.48	2	2	4	331	35.2821	5.22412	0.968321	4	2.88784	0.893888	4	5.88916	0.969511	4	6.565	0.943906	0.154132	0.98473	4	12.297	0.924748	4	1.7794	1.01009	4	8.39287	0.973189	0.400383
Traes_3B_BA15EB5E9	90.1746	16.99	3	3	4	359	38.9455	5.5542	1.03116	4	9.92273	1.10531	4	12.4912	1.20564	4	12.5008	1.11404	0.152746	0.929913	4	6.45624	1.11212	4	5.45582	1.1215	4	8.64461	1.05451	0.474205
Traes_3AS_9B2253C2A	89.91	10.59	1	1	2	85	9.80203	6.07471	1.01803	2	1.00216	1.04095	2	13.8117	1.10161	2	0.845634	1.05353	0.164907	1.02327	2	7.86843	1.12601	2	4.89291	1.06772	2	3.50934	1.07233	0.135558
Traes_1BL_6977F09C51	89.8942	7.28	1	1	2	151	16.0339	4.60205	0.862313	2	10.8212	0.943114	2	9.92863	0.908085	2	16.2001	0.904504	0.0550986	0.984989	2	6.88271	1.09756	2	3.38937	0.924735	2	3.55351	1.00243	0.966129
Traes_3B_7CBC374D0	89.8792	25.43	2	2	3	173	18.3685	8.646	0.835065	2	14.302	0.949872	3	7.67462	1.07722	3	6.83762	0.954053	0.578685	1.29146	3	18.2933	0.956547	3	3.99247	1.12797	3	3.20355	1.12533	0.324328
Traes_XX_26970669F	89.846	5.94	2	2	4	421	48.3612	6.87354	1.01015	4	1.73561	1.00045	4	10.7322	1.03488	4	5.14665	1.01516	0.277211	0.976114	4	4.06137	0.993155	4	16.4814	1.07416	4	4.34502	1.01448	0.679414
Traes_XX_BD95F2E7A	89.5896	7.53	2	2	3	465	48.4765	5.41455	0.999228	3	4.00216	1.06195	3	11.6786	1.02261	3	3.3732	1.02793	0.266483	1.11792	3	1.67462	1.08589	3	22.5047	1.04657	3	7.57329	1.08346	0.0560405
Traes_1BL_65CB8FB81	89.35	8	1	1	1	275	31.372	8.5874	0.875391	1		0.897571	1		1.01048	1		0.927816	0.226531	1.05276	1		0.802426	1		1.01814	1		0.957777	0.643775
Traes_3B_41D4DFA2C	89.3	3.19	1	1	1	470	51.3182	5.78271	1.06237	1		1.26633	1		1.06268	1		1.13046	0.194786	0.964658	1		0.916257	1		1.34434	1		1.07508	0.634829
Traes_5DL_D2DC625B1	89.0382	9.97	1	2	2	351	37.8511	5.97314	0.996668	1		0.995384	1		0.989787	1		0.993946	0.103247	0.941699	1		1.01997	1		0.945864	1		0.969176	0.349129
Traes_2DS_C50053547	88.92	23.46	2	2	2	179	18.4885	9.17334	0.960982	2	5.96948	0.938398	2	3.63926	0.999838	2	13.1316	0.966406	0.202043	1.0449	2	0.163303	0.92916	2	15.8372	1.05968	2	1.05211	1.01125	0.810742
Traes_XX_A8CAC898D	88.9	9.44	2	2	2	360	38.3909	6.60986	0.960381	2	11.5613	0.801961	2	30.2125	0.956371	2	18.9214	0.906238	0.214018	1.04518	2	0.692834	0.973869	2	15.3855	1.01825	2	10.7299	1.01243	0.610552
Traes_1AL_F865B9A4A	88.8749	6.52	2	2	3	460	49.3963	8.49951	0.882434	3	2.0377	0.942547	3	2.57467	0.94869	3	5.43549	0.924557	0.0703122	0.910544	3	10.4888	0.869691	3	11.2883	1.00592	3	1.46899	0.92872	0.219439
Traes_2BS_9C71D6F5F	88.8134	7.81	1	2	5	320	34.0455	9.11475	0.828738	2	8.89657	0.792135	2	2.80544	0.769291	2	6.26331	0.796721	0.00717624	0.863936	2	15.9356	0.774419	2	12.174	0.84912	2	9.2918	0.829159	0.025299
Traes_5AS_47DE33BF8	88.7201	24.09	2	2	2	137	15.538	5.18604	0.942802	2	20.8024	0.908203	2	22.1098	0.996785	2	12.6481	0.949263	0.187862	1.06703	2	17.6405	0.943678	2	5.43603	1.06187	2	30.8856	1.02419	0.609153
Traes_4AS_3A0BFEDF9	88.5361	11.2	2	2	3	250	26.0133	9.74463	0.940695	3	7.84061	0.920818	3	2.19526	0.921374	3	2.09696	0.927629	0.00805554	0.967775	3	14.3023	0.936012	3	0.0478867	1.05182	3	10.7399	0.985202	0.710113
Traes_4BL_C82E91F37	88.3768	5.14	1	1	2	214	23.0554	7.12256	0.901088	2	7.38934	0.807501	2	10.1359	0.90559	2	3.8232	0.871393	0.0566081	0.838301	2	16.3595	0.930175	2	8.91142	0.935319	2	3.99371	0.901265	0.0885675
Traes_XX_7C2B4B321	88.2025	4.46	1	1	2	493	56.6632	7.25439	1.02599	2	12.0589	1.14017	2	1.3492	1.13809	2	15.5039	1.10142	0.114955	1.04048	2	23.8744	0.928232	2	20.9594	1.09472	2	2.70458	1.02115	0.708262
Traes_2AL_947B9F28E	88.1247	10.88	1	2	4	147	15.681	10.814	1.0103	1		1.13094	1		1.25642	1		1.13255	0.203103	1.11157	1		1.51247	1		1.24838	1		1.2908	0.132039
Traes_6AS_A34A8593D	88.1181	10.25	3	3	3	527	55.8563	7.66455	0.936496	3	9.29191	1.06053	3	2.41609	1.01908	3	4.91507	1.00537	0.896433	1.00975	3	1.46819	1.02484	3	0.45981	1.03662	3	7.28155	1.02374	0.0926682
Traes_7BS_959880F33	88.0901	11.56	3	3	3	372	39.8195	5.31299	0.966534	3	11.0011	0.965939	3	23.162	1.03431	3	5.574	0.988927	0.673812	1.01749	3	20.2295	1.0155	3	8.36385	1.06823	3	4.72793	1.03374	0.189737
Traes_3B_41B549B49	88.0534	3.09	1	1	2	518	57.9046	6.12549	1.07423	2	8.79677	0.987019	2	0.982973	1.12739	2	0.293911	1.06288	0.264169	1.03838	2	17.2007	0.960111	2	7.5042	1.10417	2	1.70754	1.03422	0.497538
Traes_6BL_9F6ACF02D	87.8356	18.97	3	3	3	174	19.3741	6.72705	0.960436	3	1.52039	1.05894	3	1.6742	1.02333	3	4.47573	1.01424	0.670002	1.07749	3	12.9687	1.08656	3	2.61659	1.06934	3	1.13361	1.0778	0.00406078
Traes_XX_38C2DDB6F	87.41	6.93	1	1	2	202	23.5269	5.38916	1.25849	2	11.8033	1.08693	2	5.1266	1.16731	2	10.2447	1.17091	0.0747672	1.50334	2	14.3882	1.61888	2	3.22335	1.51663	2	8.83187	1.54628	0.0044347
Traes_7DS_B83440EDA	87.3241	8.76	2	2	4	331	35.538	5.19873	0.926458	4	13.0744	1.12089	4	8.4689	0.992515	4	5.2621	1.01329	0.837585	0.893096	4	12.9923	1.05923	4	10.6113	0.869698	4	6.98252	0.940676	0.424842
Traes_5AL_64120ED6B	87.201	27.41	1	2	3	135	14.9495	5.14795	0.973114	1		0.897864	1		0.978139	1		0.949706	0.192313	1.03913	1		1.08516	1		0.955671	1		1.02665	0.554703
Traes_2AL_8B12E1146	86.9513	11.92	1	3	4	302	34.5127	9.31982	0.981297	1		1.04492	1		0.916283	1		0.980833	0.657156	0.919103	1		0.95113	1		0.950913	1		0.940382	0.0304049
Traes_6DL_F1E787360	86.8109	10.97	1	2	3	392	43.6559	4.77979	1.08392	1		1.15666	1		1.1006	1		1.11373	0.0354422	1.04561	1		1.03961	1		1.10479	1		1.06334	0.0930214
Traes_3AL_A6B2629B5	86.77	4.33	2	2	2	786	86.4301	6.49365	0.970794	2	17.1797	1.11852	2	11.042	0.986196	2	4.98446	1.02517	0.645108	0.842381	2	7.15927	0.998892	2	21.17	0.985151	2	0.752856	0.942141	0.367019
Traes_7BL_89235BE1B	86.3107	34.09	1	1	3	44	4.66134	10.8433	0.933699	3	9.10594	0.889814	3	35.7099	0.96553	3	14.8504	0.929681	0.0851707	0.851325	3	4.35416	0.825633	3	17.0735	0.962912	3	14.8374	0.879956	0.104284
Traes_1AL_C14240756	86.2874	5.12	1	1	2	371	40.2048	8.71924	0.894767	2	14.4215	1.00597	2	0.822701	1.00795	2	14.517	0.969562	0.501245	0.930299	2	19.4826	0.845164	2	27.6241	0.941668	2	16.1077	0.90571	0.090378
Traes_XX_A2C72DF05	86.1479	12.71	2	2	3	236	27.7622	9.68604	1.05863	3	0.202804	0.955092	3	1.62221	0.972918	3	7.52199	0.995548	0.901964	1.07362	3	5.05336	0.934729	3	4.3105	1.01302	3	5.82929	1.00712	0.875725
Traes_1AS_E4E2AFB65	86.0854	13.75	3	3	3	269	29.3135	5.07178	0.988219	3	8.49555	0.985567	3	7.43313	0.892138	3	10.7108	0.955308	0.292803	1.01311	3	14.2226	1.02612	3	5.88394	0.981821	3	0.618515	1.00702	0.646932
Traes_4DS_D8AFBAC97	86.0771	6.91	1	1	3	217	22.6416	6.34131	0.931057	3	8.4769	0.928511	3	16.4759	0.933702	3	0.611793	0.93109	0.000472764	0.997433	3	0.970732	0.973338	3	1.38708	0.968126	3	4.55751	0.979633	0.152675
Traes_5AL_F34D9C840	86.0724	37.07	2	2	3	116	12.2282	7.18115	0.956544	3	4.26472	1.02273	3	1.87595	0.969072	3	3.4406	0.982782	0.485662	0.912231	3	2.86938	0.962052	3	3.64494	0.939607	3	1.28785	0.937963	0.0499185
Traes_1AL_E5466110E	86.0679	3.23	2	2	4	1022	113.73	4.81787	0.967735	4	10.4296	1.09473	4	7.16453	1.01065	4	1.42681	1.02437	0.580576	0.941774	4	5.47935	1.08349	4	1.76734	1.13087	4	10.5811	1.05204	0.456297
Traes_1DL_F77EAE8EA	85.9225	26.54	2	2	4	162	16.4928	9.40771	0.99626	4	1.69443	1.03643	4	2.96302	1.04819	4	3.16533	1.02696	0.228495	0.928015	4	2.13653	1.01715	4	6.1504	1.09353	4	8.5987	1.0129	0.812671
Traes_6BS_6D541D2C1	85.89	11.96	2	2	2	209	23.2763	5.17334	1.03239	2	8.1851	1.00687	2	11.185	1.0004	2	1.06226	1.01322	0.308504	1.13298	2	4.11383	0.990319	2	10.7756	0.916301	2	6.1403	1.0132	0.854779
Traes_XX_52F0B86BD	85.8776	10.25	1	2	3	283	30.7056	6.85889	0.98874	2	7.53298	0.993111	2	6.95099	1.0059	2	10.7827	0.995916	0.510748	1.10449	2	16.3261	0.986234	2	24.7964	0.966544	2	10.171	1.01909	0.700994
Traes_4BL_34CD3F498	85.6973	8.7	2	2	4	299	34.2695	7.88428	0.880511	4	13.0947	0.808067	4	5.87691	0.994591	4	11.508	0.89439	0.191156	0.979196	4	13.4047	0.870008	4	7.32515	1.05189	4	21.6116	0.967032	0.596456
Traes_7BS_418111C53	85.4367	3.77	2	2	3	583	64.7398	5.22412	1.05086	3	8.92202	0.933861	3	3.76994	0.996809	3	6.08261	0.993843	0.872272	0.962319	3	11.4473	0.982723	3	18.067	0.795016	3	4.36875	0.913352	0.282383
Traes_7AS_582369226	85.42	30.68	1	1	1	88	9.49045	5.03369	0.91409	1		0.755472	1		0.924203	1		0.864588	0.131451	1.01414	1		0.859985	1		0.835767	1		0.903297	0.225566
Traes_7BL_0F1408688	85.31	21.49	2	2	2	121	13.9378	10.5796	1.16779	2	12.9908	0.985895	2	2.40566	1.18545	2	0.815197	1.11305	0.218325	1.08317	2	4.43748	1.21873	2	20.4334	1.14395	2	16.29	1.14862	0.0630724
Traes_2DS_7B3742DAC1	85.28	19.39	2	2	3	165	16.7632	4.31006	1.01258	3	19.9146	0.958108	3	15.1743	0.952165	3	3.46204	0.974284	0.312845	1.01334	3	4.28197	0.913718	3	17.4971	0.93228	3	3.62633	0.953114	0.265034
Traes_5DS_E289017BD	85.2454	9.23	3	3	4	390	44.4066	6.7417	0.920174	4	22.4248	1.03118	4	12.429	1.07539	4	4.72638	1.00891	0.864734	1.12347	4	12.7027	0.992315	4	18.9718	1.12699	4	3.74843	1.08093	0.20938
Traes_6DS_5942CF386	85.23	9.72	2	2	2	319	34.2895	5.18604	1.02468	2	12.2159	1.11545	2	7.34079	1.05865	2	1.72269	1.06626	0.129416	1.14193	2	3.55655	1.10745	2	1.02645	1.07764	2	1.11631	1.10901	0.0278355
Traes_5BS_D51370B32	85.1916	0.76	2	2	3	3550	392.271	5.22412	0.918724	3	0.00790416	1.00029	3	3.41472	1.02275	3	1.69933	0.980587	0.60161	1.05629	3	2.95328	0.976079	3	0.259272	1.05797	3	0.090794	1.03011	0.381064
Traes_6DS_989682E3C	85.1286	13.14	3	3	3	350	40.8695	5.64307	1.00798	3	2.20383	0.987322	3	4.28891	0.987939	3	7.66832	0.994412	0.496739	0.871374	3	0.97475	0.936445	3	9.13653	0.904694	3	5.29243	0.904171	0.0363491
Traes_2BL_04DC8D71C	85	6.61	1	1	1	454	48.6922	7.03467	0.813017	1		0.928648	1		0.90582	1		0.882495	0.0798518	0.808346	1		0.83144	1		0.864663	1		0.834816	0.00964922
Traes_XX_8E0FE1279	84.77	6.34	3	3	3	710	76.7342	8.33838	1.00964	3	3.70391	0.990279	3	5.05085	0.980548	3	5.18914	0.993489	0.525929	0.911817	3	8.57178	0.959193	3	6.34826	0.91737	3	1.28521	0.92946	0.0421137
Traes_1AL_223167DE0	84.69	3.75	1	1	2	373	40.3953	5.31299	1.04509	2	2.23117	0.939925	2	0.481241	0.936166	2	4.24713	0.973727	0.538363	1.04141	2	0.986447	0.958271	2	11.7817	0.921927	2	4.94915	0.973869	0.536895
Traes_XX_50DCC3047	84.6851	19.8	2	2	2	202	22.4596	8.646	1.04549	2	11.758	1.01232	2	5.42015	1.07981	2	13.1775	1.04587	0.142731	1.18623	2	16.422	1.0725	2	9.34344	1.11802	2	22.3083	1.12558	0.0627928
Traes_6AL_4048F89A6	84.51	14.08	1	1	1	206	22.9785	4.50049	1.03354	1		1.11575	1		1.018	1		1.05576	0.207354	0.906506	1		1.00458	1		1.11456	1		1.00855	0.899917
Traes_3B_8A0EABD7C	84.49	10.09	3	3	3	337	38.8256	6.15088	1.06346	3	1.50326	0.960738	3	12.1117	1.04931	3	1.25967	1.02451	0.525481	1.01931	3	0.0305865	0.928978	3	14.5157	1.03836	3	2.7203	0.995549	0.907116
Traes_4AL_0D04E2FD3	84.3994	32.03	3	3	4	128	13.9495	5.18604	0.945055	4	12.9521	0.963845	4	11.6907	0.978668	4	7.07417	0.962523	0.0612245	0.971631	4	7.57521	0.955263	4	8.38715	1.01825	4	12.1763	0.981715	0.434761
Traes_4BL_B97FBFA90	84.3561	11.18	1	3	5	304	33.0441	7.57666	0.925762	1		0.834371	1		0.913046	1		0.89106	0.062451	0.925876	1		0.80267	1		0.963219	1		0.897255	0.168326
Traes_1BL_5CD8FB94C	84.3034	13.89	1	2	3	180	18.6512	8.93896	1.05112	2	15.581	1.11188	2	2.82516	0.95456	2	5.60445	1.03918	0.482413	1.00333	2	2.91274	1.02444	2	13.232	1.05386	2	15.7305	1.02721	0.204441
Traes_5AL_B50F68455	83.964	43.4	1	1	3	53	5.75078	8.73389	1.04777	3	3.36794	1.05123	3	11.1071	0.999414	3	6.94924	1.03281	0.188856	1.0126	3	7.59364	1.01906	3	2.50392	0.986617	3	0.603777	1.00609	0.601557
Traes_2AL_397B5A94B	83.9307	8.67	1	1	4	196	20.309	4.86865	1.04776	4	4.77185	1.08115	4	3.00747	1.06373	4	7.14831	1.06421	0.0218144	1.02366	4	9.07892	1.16155	4	9.46805	1.21285	4	9.61468	1.13269	0.143286
Traes_2AL_33677DEF5	83.8166	22.09	2	2	4	163	18.0965	5.07178	0.844932	4	12.1662	0.901117	4	16.4993	1.02229	4	5.20377	0.92278	0.278037	0.951572	4	20.2568	1.08699	4	4.04254	0.930451	4	8.80416	0.989671	0.852688
Traes_7DS_3F6DCEAA8	83.6979	14.5	2	3	3	269	30.3698	7.26904	0.949855	2	15.6878	1.03872	2	4.94334	0.933714	2	0.308792	0.974096	0.510677	0.916473	2	1.16724	1.0491	2	8.20608	0.971359	2	13.7092	0.978978	0.639614
Traes_2BS_2FD1D68FB	83.6073	10.27	4	4	4	555	62.4689	6.40479	0.887541	3	11.1818	0.860766	3	0.146564	0.949441	3	11.5806	0.899249	0.0617095	0.998183	3	4.67527	0.926412	3	2.78231	0.870904	3	7.75454	0.931833	0.2055
Traes_4BL_A81042412	83.3689	7.1	2	2	3	507	55.9695	5.36377	0.997245	3	10.0817	0.941703	3	7.15225	1.02739	3	10.4257	0.98878	0.69855	0.93085	3	2.45969	0.899664	3	10.5293	0.943315	3	5.70416	0.92461	0.0283923
Traes_4AL_FAB289E82	83.36	1.64	1	1	3	669	73.9748	7.18115	1.17414	3	12.477	1.05385	3	25.4803	1.19988	3	2.14337	1.14262	0.0868002	1.02957	3	3.03154	1.0682	3	12.6621	1.23581	3	3.1075	1.11119	0.221068
Traes_7AS_68F8CB284	82.8554	10.14	1	1	2	207	23.991	6.16357	0.960572	2	12.0845	1.04773	2	10.4677	1.10816	2	13.2602	1.03882	0.460471	1.08321	2	3.25589	0.997478	2	5.78619	1.15785	2	15.2274	1.07951	0.228274
Traes_4DS_E39A952AD	82.7316	4.55	1	3	3	879	99.4312	6.52197	1.05904	1		1.02859	1		1.07736	1		1.055	0.060837	0.898623	1		1.02898	1		0.989963	1		0.972521	0.550624
Traes_2AS_4AB51ACE2	82.7131	4.86	1	2	2	473	52.7331	9.23193	1.03701	1		1.00727	1		1.16026	1		1.06818	0.282731	1.06521	1		1.04791	1		1.16346	1		1.09219	0.124497
Traes_4AL_0A744A865	82.5033	5.07	1	1	3	217	24.4682	9.93506	1.15848	3	3.10987	1.13457	3	4.31343	1.12584	3	6.73389	1.13963	0.00484593	1.00901	3	11.9063	1.08264	3	2.5676	1.07253	3	9.15742	1.05473	0.140782
Traes_XX_BEAB3FB5A	82.4312	7.12	2	2	3	365	40.5543	7.03467	1.22793	3	0.711484	1.32826	3	3.04951	1.21676	3	1.09051	1.25765	0.0184109	1.5251	3	13.3175	1.54499	3	21.1136	1.63598	3	15.2337	1.56869	0.00358292
Traes_6BL_4E387804C	82.4137	7.85	2	2	2	446	48.9157	5.74463	0.899953	2	3.9255	0.932995	2	4.44992	0.968289	2	1.8983	0.933746	0.0783965	0.870724	2	6.88203	0.902268	2	6.67607	0.955503	2	3.84885	0.909498	0.0672699
Traes_3DL_AD4084371	82.4067	2.69	2	2	3	929	104.334	6.771	0.973046	3	12.9474	1.00783	3	3.52486	1.13656	3	24.8363	1.03914	0.513681	1.08004	3	17.4808	0.944709	3	5.45831	1.04358	3	1.75835	1.02278	0.629917
Traes_2AL_41B176D01	82.37	6.88	2	2	3	349	38.9676	6.63916	1.00432	3	2.95023	0.964397	3	2.97759	1.02733	3	2.68494	0.998683	0.949427	1.07441	3	4.26036	0.961202	3	0.186732	1.12738	3	6.11583	1.05433	0.383085
Traes_3AL_DF80EF326	82.3499	2.23	1	1	2	763	82.4426	8.14795	0.953218	2	9.02724	0.994573	2	7.99498	0.983447	2	2.34963	0.977079	0.204727	1.00534	2	10.5133	0.962889	2	20.012	0.919168	2	2.24351	0.962467	0.270409
Traes_XX_0A84FE128	82.1963	15.64	3	3	4	390	40.5196	5.23682	0.955319	4	3.40954	0.893109	4	8.88372	0.94773	4	9.4608	0.932052	0.0740441	1.01758	4	3.85301	0.866972	4	12.0774	0.926521	4	1.53495	0.937024	0.28701
Traes_XX_A3C0E2613	82.136	17.21	2	2	3	215	24.2152	6.34131	0.846384	3	4.16302	0.912402	3	2.19815	1.00457	3	6.07572	0.921119	0.227651	1.00817	3	2.92369	0.8239	3	15.7119	0.948943	3	1.5635	0.927004	0.311118
Traes_7AL_79EEDFD5D	82.13	8.7	1	1	1	207	22.4107	7.28369	0.751448	1		1.17387	1		0.812427	1		0.912583	0.575454	1.27461	1		0.972416	1		1.03202	1		1.09302	0.420149
Traes_1AS_5C2CBBC04	81.9857	7.41	1	1	3	189	21.3868	11.4878	0.989298	3	5.25765	0.870913	3	1.26205	1.00681	3	21.2213	0.955672	0.408074	1.03525	3	34.6084	1.1121	3	3.28861	0.914045	3	14.1708	1.02046	0.756557
Traes_5BL_65B39D3FB	81.9289	16.07	1	1	2	112	12.8784	4.729	0.911054	2	26.6784	0.898966	2	21.3642	0.870311	2	10.061	0.893444	0.0126124	0.853549	2	26.1071	0.875384	2	14.8579	0.86701	2	25.5411	0.865314	0.00222231
Traes_5BL_34593C7D1	81.7867	2.23	1	2	3	1345	144.142	6.20166	1.08466	2	4.15968	1.06859	2	12.2377	1.07839	2	3.46346	1.07722	0.00364848	1.18127	2	25.8198	1.32739	2	31.0414	1.3477	2	5.04888	1.28545	0.0321106
Traes_5BL_7B0ED7548	81.5769	6.3	1	1	2	365	39.4623	6.52197	1.04065	2	1.3983	0.879588	2	5.15438	0.969522	2	6.85202	0.963252	0.512972	1.08205	2	5.23652	0.928933	2	7.318	1.01654	2	0.906278	1.00917	0.855283
Traes_5BL_94BDB613C	81.5457	4.87	1	3	3	862	96.7015	6.65381	1.2282	1		0.988853	1		0.740265	1		0.985771	0.928755	1.13774	1		0.879423	1		0.981237	1		0.999468	0.994991
Traes_4AL_8952EE772	81.4999	10.92	2	2	2	357	37.4376	6.88818	0.944171	2	17.9188	1.0083	2	14.504	1.07675	2	11.4218	1.00974	0.822926	0.976096	2	21.4634	1.01153	2	21.6076	1.07172	2	11.5665	1.01978	0.551943
Traes_5DL_014BC41D5	81.429	7.8	1	1	3	205	23.0455	7.63525	1.07146	3	1.35501	0.93702	3	2.00223	1.0391	3	0.708984	1.01586	0.733199	1.03228	3	4.89818	0.961709	3	5.57653	1.00042	3	7.77179	0.998138	0.935617
Traes_XX_2771B910D	81.1951	11.44	2	2	3	402	41.3271	8.20654	1.01519	3	2.62107	1.43981	3	4.95992	1.06712	3	8.53379	1.17404	0.322835	0.946751	3	7.13585	0.97789	3	3.87758	1.03361	3	2.8098	0.986082	0.638779
Traes_2DL_49D140276	81.1905	22.64	1	1	2	53	5.69487	8.00146	1.1028	2	2.02278	0.852284	2	14.4359	1.00503	2	6.38389	0.986702	0.872061	1.16207	2	7.74676	1.0457	2	15.1494	0.960798	2	5.9372	1.05619	0.4371
Traes_4AL_90736C93B	81.04	16.67	1	1	2	78	8.59632	7.97217	0.965044	2	2.63329	0.951505	2	8.31726	1.04333	2	8.71671	0.986625	0.686238	0.944757	2	8.45883	1.03162	2	22.3501	0.930074	2	7.30314	0.968818	0.428841
Traes_3B_F3B902E07	80.9854	19.57	1	2	4	138	14.9523	9.78857	0.981099	2	3.61907	1.07927	2	3.49917	1.21768	2	6.54992	1.09268	0.309348	1.08649	2	12.1553	0.973605	2	5.38391	0.99518	2	7.22618	1.01842	0.647594
Traes_XX_E9968A0B0	80.9705	6.27	3	3	4	830	92.5717	6.50732	0.885967	4	19.1754	1.06151	4	7.99979	0.929705	4	13.2026	0.959061	0.518964	0.968093	4	2.65546	0.898449	4	14.193	0.971742	4	12.0969	0.946094	0.152233
Traes_XX_3568B9A02	80.8673	10.13	2	2	4	395	43.6871	5.32568	1.06704	3	0.13738	0.956882	3	1.16982	0.938715	3	0.716178	0.987546	0.785464	0.960993	3	0.347362	1.05452	3	9.31845	1.04917	3	15.7092	1.02156	0.550799
Traes_XX_CFEF51F47	80.6439	13.77	2	2	2	276	30.1864	9.1001	0.975759	2	0.235675	0.920952	2	8.87786	0.964294	2	6.02458	0.953669	0.10896	1.10245	2	4.64526	0.958603	2	11.8174	1.03215	2	21.1221	1.03107	0.532405
Traes_XX_843515135	80.6337	5.97	2	2	2	770	81.0023	8.20654	0.943918	2	3.34368	0.881706	2	3.61749	0.939484	2	9.40503	0.921703	0.0596998	0.968098	2	9.73392	0.894199	2	2.54476	1.01334	2	0.932899	0.958545	0.354932
Traes_4BS_2B95BC31D	80.5733	18.95	1	1	3	95	10.4082	8.57275	0.876628	3	6.37244	0.854309	3	2.59994	0.876824	3	33.6514	0.869254	0.00325032	0.713252	3	1.31297	0.74237	3	7.55231	0.777447	3	10.8377	0.744356	0.00522846
Traes_5AL_3270507E2	80.44	8.07	1	1	1	285	31.5028	6.52197	1.09598	1		0.940708	1		0.956375	1		0.997688	0.966895	1.06381	1		0.877734	1		1.07036	1		1.00397	0.955638
Traes_5DL_C498CD5E6	80.1153	5.32	1	2	3	545	60.814	6.25244	1.02327	2	5.4358	0.934313	2	3.14585	0.969006	2	0.249143	0.975528	0.444247	0.97725	2	5.09003	1.02744	2	4.98375	0.981181	2	4.91132	0.995289	0.797551
Traes_6DL_78FEA1922	80.03	3.97	1	1	2	277	29.3877	6.12549	1.10286	2	13.3606	0.902818	2	8.96349	1.03183	2	17.5809	1.0125	0.850705	1.02481	2	9.78948	0.937105	2	7.95181	0.936142	2	12.6837	0.966018	0.367111
Traes_1DL_67B00FEE8	79.8828	5.57	2	2	4	485	53.7856	5.38916	1.05148	4	9.95657	0.986136	4	2.41385	1.04587	4	8.29527	1.02783	0.314658	1.08665	4	8.02143	0.990682	4	2.54524	0.942416	4	3.87163	1.00658	0.890841
Traes_5DS_15D109448	79.5612	2.67	2	2	2	1122	123.386	6.04932	1.14813	2	1.85538	1.14368	2	8.5638	1.16582	2	6.87468	1.15254	0.00195994	1.03123	2	19.8165	1.27638	2	12.901	1.24306	2	5.5852	1.18355	0.139282
Traes_6DS_813EBCBA9	79.0233	5.01	2	3	3	899	100.753	5.65576	0.954297	2	0.561265	0.974902	2	3.97626	1.00461	2	10.4076	0.977937	0.269951	0.98712	2	8.16017	0.973901	2	7.69886	1.01395	2	11.9169	0.991658	0.552306
Traes_3AL_DEA1693A3	78.9473	12.14	1	2	3	173	18.4683	4.97021	0.96366	2	11.8131	0.950138	2	5.81452	1.06118	2	2.86226	0.991661	0.833774	1.07978	2	1.29328	0.929132	2	5.19209	1.10646	2	8.56081	1.03846	0.558091
Traes_5AS_962BCA20C	78.76	6.38	2	2	2	423	47.3311	6.3667	1.07006	2	9.488	1.19423	2	3.05624	1.07803	2	3.04612	1.11411	0.104619	1.0272	2	6.89485	1.2153	2	13.9439	1.05587	2	8.01245	1.09946	0.231255
Traes_6BL_2546C9F2A	78.7518	14.38	1	2	3	299	33.4127	4.729	0.883038	1		0.896084	1		0.886407	1		0.88851	0.00122764	0.884113	1		0.892622	1		0.983328	1		0.920021	0.128012
Traes_3B_923BB3B49	78.6559	7.36	1	2	3	394	44.7682	5.59229	0.919223	2	8.66801	0.900445	2	8.54234	0.989693	2	6.14552	0.936454	0.144237	0.9558	2	9.16982	0.925401	2	8.98316	1.00021	2	2.99204	0.960471	0.210409
Traes_2BL_920047AF5	78.6257	19.27	1	2	2	218	24.0911	5.47803	0.945518	1		0.934481	1		0.906535	1		0.928845	0.0255661	0.921025	1		0.872224	1		1.03526	1		0.942835	0.35829
Traes_5DS_922F3F6EA	78.6066	11.76	2	2	3	221	23.9893	9.46631	1.22839	3	1.76224	1.14181	3	13.6872	1.159	3	14.151	1.1764	0.0217767	1.06907	3	6.01698	1.06332	3	8.16352	1.00562	3	2.39914	1.046	0.151195
Traes_2DL_7C51AF778	78.5645	6.01	1	1	2	316	33.3041	5.12256	0.976563	2	8.29719	0.959177	2	3.90389	0.972415	2	3.13343	0.969385	0.0280958	0.946504	2	6.71075	0.951459	2	4.21319	0.890354	2	11.5206	0.929439	0.0692067
Traes_7AS_556F7B49E	78.46	27.27	1	1	2	55	6.12198	5.18604	1.5316	2	3.97583	1.52779	2	2.09345	1.50704	2	13.6065	1.52214	0.000213613	1.59315	2	6.05729	1.711	2	17.8843	1.46978	2	1.36406	1.59131	0.0135891
Traes_3DL_F117C2D8C	78.4255	7.64	1	1	3	157	16.6135	8.25049	1.17918	3	2.927	1.04478	3	0.193104	1.03521	3	6.126	1.08639	0.204154	0.928029	3	8.95326	1.00911	3	4.3521	1.00959	3	2.11211	0.982243	0.579711
Traes_5DL_E65A9FF9B	78.27	7.02	1	1	2	228	24.5832	7.47412	1.07746	2	1.65752	1.00191	2	3.57715	1.03684	2	5.05053	1.03874	0.21799	1.06322	2	12.7913	1.04761	2	4.85982	0.999319	2	7.47222	1.03672	0.196479
Traes_5BL_29F85D616	78.1733	5.42	1	1	3	203	21.6643	8.82178	1.0575	3	24.7487	1.22432	3	20.3839	0.881759	3	30.5099	1.05453	0.636781	1.03515	3	10.2397	1.1959	3	14.1522	1.0621	3	14.5696	1.09772	0.188207
Traes_4AL_5F552AAAD	78.0908	16.25	1	2	4	283	28.8124	8.68994	1.07232	2	14.6395	0.939867	2	12.9918	1.00931	2	2.2211	1.00717	0.868694	1.05942	2	5.33861	1.02188	2	1.42736	0.930258	2	7.82511	1.00385	0.929149
Traes_4BL_98B3C3F2F	78.0542	3.36	1	1	3	357	37.4628	7.6499	1.083	3	17.9633	1.06603	3	5.43736	1.03157	3	0.850105	1.0602	0.0577528	0.993503	3	6.18589	1.05527	3	5.455	0.953091	3	12.051	1.00062	0.985188
Traes_3AL_743458C76	78.0267	14.72	2	2	3	163	18.4982	10.6382	1.19753	3	4.11105	1.00071	3	6.34714	1.02831	3	0.860586	1.07552	0.34451	1.1677	3	6.24463	1.11937	3	6.68152	0.971154	3	0.988621	1.08608	0.282747
Traes_2AL_E10B86F11	77.92	17.91	1	1	1	134	14.8172	4.88135	0.803456	1		0.773075	1		0.796394	1		0.790975	0.00192296	1.03756	1		0.721482	1		0.934919	1		0.897986	0.38749
Traes_XX_D29650988	77.91	10.13	1	1	1	227	24.3048	6.21436	0.909315	1		0.88238	1		0.975219	1		0.922305	0.106268	1.0346	1		0.91132	1		1.17159	1		1.03917	0.654244
Traes_XX_249241353	77.88	6.42	1	1	1	374	41.9284	4.98291	0.87143	1		0.854697	1		0.964791	1		0.896973	0.0950301	0.874947	1		0.88143	1		1.0288	1		0.928391	0.29011
Traes_3B_55B913FD2	77.86	3.83	1	1	1	496	55.2888	5.61768	1.20151	1		1.01035	1		0.996334	1		1.0694	0.404385	1.13759	1		1.0248	1		1.10452	1		1.08897	0.117191
Traes_7DS_E373FDD65	77.79	13.08	3	3	4	321	35.3334	5.41455	0.911967	4	9.11712	0.703262	4	10.8514	0.878928	4	6.7756	0.831386	0.121282	0.878564	4	1.0815	0.703727	4	13.4938	0.77175	4	7.63787	0.784681	0.051564
Traes_3AL_7AAE4C340	77.7875	24.11	2	2	2	112	12.3283	5.88428	1.02221	2	5.58757	0.974801	2	8.12138	1.05206	2	0.0580439	1.01635	0.542753	0.993488	2	3.38331	0.980547	2	15.0645	0.957333	2	2.74386	0.977122	0.163018
Traes_XX_C3E30A106	77.76	9.12	2	2	2	329	36.8433	5.04639	0.913376	2	9.84199	1.00617	2	13.0127	0.878375	2	1.39697	0.932642	0.219337	0.85284	2	6.59171	1.01412	2	12.3579	0.950697	2	8.16125	0.93922	0.324479
Traes_XX_0BEDE1886	77.5256	4.73	2	2	2	824	90.9748	6.78564	0.855461	2	0.0950476	0.951328	2	8.72661	0.927528	2	13.4919	0.911439	0.0915844	0.976353	2	7.9665	0.956805	2	0.984512	0.943779	2	7.62859	0.958979	0.0493417
Traes_2DS_00B47A948	77.44	13.39	1	1	2	127	14.7762	5.38916	1.03916	2	1.68017	0.99533	2	0.437396	0.926009	2	2.90784	0.986833	0.727993	0.921703	2	3.56089	1.04275	2	11.1391	0.981763	2	2.42277	0.982072	0.658975
Traes_XX_8274E65F5	77.43	9.88	2	2	3	243	25.3551	9.34912	1.06297	3	17.4371	1.01049	3	8.96795	1.25483	3	0.0469705	1.10943	0.278515	1.2106	3	5.32885	1.01756	3	9.77879	1.12348	3	5.015	1.11721	0.170544
Traes_1AL_34404D5D8	77.2965	13.85	1	2	2	195	20.1019	7.23975	1.09273	1		1.10154	1		0.988856	1		1.06104	0.233642	1.2571	1		1.04874	1		1.0989	1		1.13491	0.164685
Traes_5AL_6DA42BBDE	77.25	3.12	2	2	2	929	104.933	5.68115	1.0308	2	23.568	0.873572	2	10.7918	0.99967	2	5.09591	0.968013	0.574229	1.1303	2	4.46876	0.828233	2	20.0895	1.16123	2	3.00155	1.03992	0.743174
Traes_4BL_9EC7914EB	77.1967	5.67	2	2	3	582	64.6137	8.44092	0.995057	3	2.15079	1.02131	3	14.3711	0.993956	3	2.2354	1.00344	0.737319	0.876384	3	19.3355	0.967947	3	2.46439	0.878398	3	2.96588	0.907576	0.0921869
Traes_1AS_5ECBE30EA	77.0567	6.94	3	3	3	634	70.1605	8.26514	0.963392	3	1.85722	1.09808	3	15.5297	1.10087	3	6.65051	1.05411	0.355282	1.09506	3	1.27668	1.06692	3	3.07287	1.06802	3	6.55904	1.07667	0.0141003
Traes_1DL_598A30CC8	76.8215	8.06	1	1	2	186	20.6176	5.18604	0.890999	2	4.0087	0.937684	2	4.24574	0.872252	2	6.2124	0.900312	0.0360377	1.02838	2	12.9458	1.01967	2	9.04278	1.1646	2	8.31655	1.07088	0.27
Traes_2AL_396E0F5A3	76.62	15.03	2	2	2	153	16.9806	10.228	1.39001	2	8.3277	1.66811	2	10.8283	1.47756	2	10.6588	1.51189	0.0247684	1.1366	2	6.99424	1.43911	2	11.9697	1.4842	2	17.6879	1.35331	0.0836154
Traes_6BL_FBA80D37C	76.49	13.16	1	1	1	152	16.5697	9.08545	1.00902	1		0.77805	1		1.20857	1		0.998548	0.991747	1.04614	1		1.22681	1		1.20617	1		1.15971	0.107573
Traes_5BL_105100E89	76.45	5.17	1	1	2	232	24.6952	10.77	1.13226	2	6.85355	1.1918	2	1.14092	1.25473	2	24.3746	1.19293	0.0319849	0.95361	2	12.2427	1.08807	2	25.0973	0.966839	2	23.4169	1.00284	0.953104
Traes_7BL_462ABF753	75.83	21.59	1	1	1	88	9.87995	9.14404	1.1264	1		0.933358	1		0.876311	1		0.97869	0.804703	1.52079	1		0.960307	1		1.04779	1		1.17629	0.417806
Traes_6BS_E96E17B28	75.8041	30	1	2	3	60	6.40637	5.31299	0.906422	1		0.862459	1		0.835253	1		0.868045	0.0238107	1.62843	1		1.38863	1		1.39974	1		1.47226	0.0263054
Traes_2BS_DAF63D40E	75.78	8.85	1	1	4	113	11.6519	4.86865	1.14936	4	8.60218	1.1602	4	2.93242	1.02413	4	12.879	1.11123	0.125697	1.08981	4	11.4356	1.05814	4	15.8456	1.11804	4	11.0855	1.08867	0.0360279
Traes_XX_BB1087CE2	75.77	5.78	1	1	2	277	30.4569	6.93213	1.03136	2	1.69566	0.950906	2	7.70417	1.02835	2	3.73367	1.00354	0.905431	0.99099	2	14.032	0.786119	2	28.4343	1.00811	2	21.1891	0.928405	0.421136
Traes_7AS_A36C6DE1B	75.6335	4.3	1	1	2	442	48.4864	6.25244	0.894403	2	0.896315	1.04922	2	19.6984	0.884195	2	8.17051	0.942607	0.394852	0.925467	2	4.6197	0.974855	2	3.64504	1.00477	2	2.67769	0.968363	0.30465
Traes_7DL_CE37E2AF1	75.3832	5.26	1	1	2	323	34.5822	6.15088	0.975709	2	5.98902	0.951754	2	0.849061	0.976914	2	0.154855	0.968126	0.0601706	1.12287	2	2.88485	0.963734	2	3.49481	1.02355	2	4.40952	1.03672	0.511766
Traes_1BS_6FE6E86C3	75.364	9.73	2	2	2	339	35.8341	8.39697	1.01417	2	6.36755	1.00026	2	4.55178	0.975873	2	1.73394	0.996766	0.799815	1.15373	2	3.08484	0.953253	2	1.00057	0.961516	2	0.259085	1.02283	0.760636
Traes_1DL_A890AB24C	75.3291	10.46	3	3	3	392	42.1104	6.80029	1.07579	3	0.451707	0.976514	3	5.44871	1.11344	3	0.578444	1.05525	0.308754	1.02739	3	2.33295	1.1259	3	4.55185	1.02201	3	4.75864	1.05843	0.225693
Traes_3DL_BF18BFDA7	75.2818	7.72	3	3	4	544	60.442	6.93213	1.0485	4	1.61329	1.01482	4	5.3802	1.05384	4	7.59361	1.03905	0.0854459	1.04331	4	7.09881	1.06076	4	6.20002	0.993052	4	14.7385	1.03237	0.251745
Traes_5AL_A50F957AD	75.2551	30.39	2	2	3	102	11.4978	7.50342	0.990623	3	3.73653	0.9366	3	5.93291	0.945355	3	2.44129	0.957526	0.126522	0.965316	3	8.95232	1.01526	3	0.884128	0.973516	3	1.96764	0.984699	0.426748
Traes_XX_7E4C4EA93	75.2477	7.84	2	2	3	485	53.4861	6.13818	0.955324	3	5.79932	0.925837	3	0.27305	1.06368	3	8.1221	0.981613	0.703673	0.980307	3	3.89449	1.02267	3	6.05022	1.06833	3	0.824229	1.02377	0.448403
Traes_5AL_73862633B	75.23	7.33	1	1	2	150	16.0381	5.52881	0.997915	2	23.049	0.936972	2	1.29153	1.08182	2	6.81567	1.00557	0.906631	1.03314	2	2.59647	0.965055	2	1.82793	1.08523	2	7.61486	1.02781	0.507995
Traes_XX_9A33D4FA2	75.1633	11.67	2	2	3	240	26.4663	5.49072	0.904673	3	2.38121	0.877312	3	1.51195	0.935611	3	6.48381	0.905866	0.0305441	0.979531	3	8.16873	0.929843	3	0.112934	0.946701	3	0.0455692	0.952025	0.0813451
Traes_XX_5A3620E65	75.0997	4.2	1	1	2	524	58.2452	5.17334	0.983432	2	3.96464	1.03296	2	13.3957	1.00736	2	14.6589	1.00792	0.635469	1.11357	2	3.78535	0.915863	2	5.96551	0.965391	2	15.2508	0.998275	0.979472
Traes_5BS_5799416CB	74.84	4.15	1	1	1	530	57.3422	5.8208	0.991635	1		1.01089	1		0.995146	1		0.999222	0.907433	1.13456	1		1.00628	1		1.06343	1		1.06809	0.207918
Traes_5BL_00F92EE5C	74.58	7.83	1	2	2	549	61.1622	6.11279	0.878202	1		0.992873	1		0.809805	1		0.893627	0.18463	0.932724	1		0.912126	1		1.01892	1		0.95459	0.299478
Traes_7AL_65F524E39	74.5262	10.17	2	2	2	413	45.8696	6.37939	0.932079	1		0.904589	1		0.838465	1		0.891711	0.0599554	1.06937	1		0.91335	1		0.902902	1		0.961873	0.552194
Traes_7BL_F45C15FA2	74.32	16.5	1	1	1	103	11.1573	4.61475	1.1884	1		0.902599	1		0.980122	1		1.02371	0.807239	0.999744	1		1.3865	1		1.00677	1		1.131	0.413011
Traes_4BL_318EEA0AC	74.28	12.5	1	1	2	104	10.8371	4.65283	0.954534	2	7.08376	0.89049	2	3.64588	0.955365	2	5.37225	0.933463	0.0903781	0.589381	2	7.80813	0.497645	2	8.59547	0.671594	2	9.14936	0.586207	0.014423
Traes_2AL_D4BF4AE24	74.2135	6.87	1	2	3	393	44.6913	6.46826	1.0149	1		1.01121	1		0.95195	1		0.992685	0.75417	0.912248	1		1.0822	1		0.907138	1		0.967197	0.626018
Traes_2DS_D9597124C	74.1922	10	2	2	2	400	44.2129	4.67822	0.916933	2	25.2225	0.849843	2	12.81	0.968878	2	2.70075	0.911884	0.124889	1.01766	2	20.0123	1.00932	2	22.5248	0.85414	2	11.4732	0.960373	0.533785
Traes_XX_48DE4D9A7	74.16	2.86	1	2	2	734	75.9399	6.34131	1.0439	1		1.09902	1		1.25278	1		1.1319	0.16927	1.01931	1		0.890773	1		1.02058	1		0.976888	0.645153
Traes_7DL_FCD23BB40	74.1442	17.93	2	2	3	145	16.4031	5.23682	1.05192	3	0.997705	1.07063	3	2.70407	1.14477	3	4.34135	1.08911	0.0880683	1.05646	3	7.51999	1.06418	3	1.01081	0.94048	3	6.97423	1.02037	0.661221
Traes_XX_626349899	74.1378	6.49	1	2	3	616	66.6126	9.27588	1.00627	1		1.00253	1		1.0339	1		1.01423	0.286757	0.988753	1		0.938274	1		0.970067	1		0.965698	0.145346
Traes_1DL_3AFC3A58E	74.122	11.85	1	1	2	135	14.8284	5.13525	1.06124	2	14.058	0.941767	2	7.8946	1.01331	2	1.75358	1.00544	0.889882	1.17305	2	1.4853	0.962864	2	5.33057	1.01377	2	1.02655	1.04989	0.513198
Traes_4DL_9294C72F2	73.644	26.97	4	4	4	178	20.1327	9.56885	0.974325	4	2.03571	1.03957	4	4.55309	1.03446	4	4.40539	1.01612	0.522083	1.07994	4	5.27678	1.03022	4	5.04501	0.99315	4	5.15981	1.03444	0.304289
Traes_7AS_378A12AA9	73.6137	5.09	2	2	2	747	79.3508	5.64307	0.885723	2	4.00125	0.80259	2	23.2781	1.02075	2	7.76632	0.903023	0.266643	0.942088	2	21.7091	1.13069	2	29.2623	0.987512	2	16.6578	1.0201	0.757428
Traes_1BS_D3007A1BA	73.6	18.33	1	1	2	60	7.02353	9.99365	1.08091	2	4.28572	1.05645	2	1.32731	0.994038	2	15.2771	1.0438	0.232429	1.02622	2	4.22913	1.07706	2	8.09823	1.08619	2	1.82937	1.06316	0.0772855
Traes_2BS_7D1E0C8FE	73.52	19.7	1	1	1	132	14.071	4.70361	1.00247	1		0.962227	1		0.916349	1		0.960349	0.252024	0.947824	1		0.873445	1		0.999546	1		0.940272	0.244263
Traes_2DL_740F1CDC4	73.51	6.99	2	2	2	529	55.4828	5.04639	0.934701	2	6.54554	0.963799	2	0.854368	0.942231	2	9.81079	0.94691	0.025931	0.880666	2	2.94121	1.04165	2	24.6925	0.856372	2	7.00875	0.92623	0.33216
Traes_7DS_31EE89717	73.36	7.22	2	2	2	388	42.7309	6.53662	0.967929	2	6.42884	1.06349	2	0.162552	0.915073	2	1.96897	0.982164	0.721126	0.882885	2	20.0537	0.894394	2	4.65494	0.921249	2	2.71491	0.899509	0.0125525
Traes_5AS_34C5341E4	73.2	7.53	1	1	2	186	19.5624	4.91943	0.937034	2	0.552228	0.944282	2	25.1186	0.962865	2	6.12199	0.94806	0.021238	0.870954	2	10.1957	0.860337	2	0.887508	0.920036	2	12.8359	0.883776	0.0241275
Traes_XX_7BC6F346C	73.01	8.42	1	1	1	273	28.8865	8.76318	1.01603	1		0.950371	1		0.934286	1		0.966894	0.316509	0.800312	1		0.948283	1		0.977609	1		0.908735	0.238144
Traes_2AL_0700805F1	72.54	5.82	1	1	1	378	40.366	6.99072	0.776833	1		0.823267	1		0.940872	1		0.84699	0.0884879	0.806353	1		0.887224	1		1.36228	1		1.01862	0.924297
Traes_2DL_09717E59F	72.51	6.82	1	1	2	176	19.7388	6.20166	1.05048	2	9.78994	1.05695	2	6.47092	1.12323	2	6.69626	1.07689	0.0805263	1.08302	2	2.16902	1.12705	2	4.09935	1.16874	2	4.05972	1.12627	0.0363279
Traes_XX_12C4BA851	72.37	7.67	2	2	2	326	34.8295	5.42725	1.07122	2	3.69592	1.0349	2	20.49	1.08464	2	6.40868	1.06359	0.0504875	1.04076	2	7.24205	1.15265	2	3.01069	1.04406	2	7.32874	1.07916	0.164147
Traes_5DL_548E591F2	72.254	7.73	1	2	3	362	39.532	11.356	1.12821	1		1.19668	1		0.944896	1		1.08993	0.354111	0.957746	1		1.16541	1		1.06262	1		1.06192	0.410171
Traes_2DL_7013BF05F	72.25	16.42	1	1	1	134	15.1458	8.54346	1.00219	1		0.952039	1		0.995345	1		0.98319	0.396395	0.913033	1		1.02658	1		0.944291	1		0.961302	0.371511
Traes_XX_93540331D	72.24	9.93	2	2	2	292	30.4443	6.3667	0.879067	2	9.75396	1.00377	2	6.39058	1.03143	2	3.87966	0.971424	0.604067	1.00828	2	14.0588	1.12674	2	1.88567	0.861631	2	17.9267	0.998883	0.989703
Traes_5BL_67DEA9FEF	72.17	2.44	1	1	2	698	78.5594	5.38916	1.00074	2	8.91232	1.06843	2	16.5793	1.05249	2	8.52932	1.04055	0.185563	0.973764	2	12.9784	0.992756	2	6.59077	1.14304	2	21.0558	1.03652	0.565573
Traes_4DL_BC7EB3851	71.89	2.57	1	1	2	505	56.6385	7.1665	1.01818	2	2.34861	1.02383	2	1.86255	1.1248	2	0.829313	1.0556	0.249633	1.02298	2	3.74954	0.918838	2	12.6197	0.982042	2	1.26256	0.974621	0.490309
Traes_6AS_5B414F54C	71.79	23.19	1	1	2	69	7.15665	7.1958	0.893867	2	6.76846	0.931298	2	3.50014	1.04038	2	6.60396	0.955183	0.415121	0.972917	2	16.2862	0.964535	2	11.5554	0.881986	2	9.99342	0.939813	0.173744
Traes_5DL_9FF019AD31	71.76	10.96	2	2	2	301	34.8517	6.23975	1.03837	2	14.1737	0.909857	2	15.1468	1.03302	2	0.724591	0.993747	0.895245	1.02423	2	10.5084	0.919634	2	8.29825	1.01038	2	1.03516	0.984749	0.68768
Traes_6DL_2681D03BD	71.7508	10.35	2	2	2	396	44.8371	5.69385	1.0623	2	6.77485	0.827788	2	29.7874	0.945164	2	4.4764	0.945083	0.502433	1.01548	2	12.3962	0.907403	2	20.7518	1.04671	2	18.2888	0.989867	0.832634
Traes_4AL_2F479480C	71.6432	13.22	2	2	3	242	26.4246	5.0083	1.01867	3	5.97092	0.912346	3	2.86828	1.04413	3	4.80303	0.991717	0.856383	1.15574	3	25.3821	1.01554	3	15.2838	1.03889	3	5.44476	1.07006	0.247594
Traes_2AL_E09FFCED4	71.4984	4	1	1	3	300	35.0661	8.54346	0.937736	3	1.39831	0.968291	3	9.69816	1.01401	3	24.1502	0.973344	0.352134	1.12358	3	8.30031	1.05331	3	3.08672	1.05925	3	8.1074	1.07871	0.0728921
Traes_3DL_DB473D243	71.48	3.68	1	1	1	598	65.6429	4.69092	0.943396	1		0.98876	1		0.90214	1		0.944765	0.157903	1.10167	1		1.04043	1		0.946062	1		1.02939	0.582736
Traes_2AS_4FE408936	71.47	16.78	1	1	1	149	16.9855	5.87158	0.823684	1		0.897207	1		0.891235	1		0.870709	0.0316774	1.12139	1		0.709885	1		0.97023	1		0.933836	0.637222
Traes_5BL_BE78D7104	71.45	4.3	1	1	1	395	44.0923	7.12256	0.927517	1		0.923821	1		0.975978	1		0.942438	0.0756733	1.10702	1		0.874399	1		0.937491	1		0.972971	0.734684
Traes_3B_9120235F2	71.3554	4.01	1	1	2	349	38.3588	5.13525	0.863087	2	19.7311	0.944495	2	1.13666	0.953384	2	13.3317	0.920322	0.109155	1.03147	2	7.83315	0.951447	2	9.12764	0.942124	2	19.0949	0.975012	0.471134
Traes_5AL_056A80914	71.3549	10.36	1	1	2	193	20.9469	5.59229	1.03303	2	4.50677	0.873899	2	5.9404	0.996063	2	15.2472	0.967664	0.570545	1.17259	2	5.61946	1.02642	2	2.46376	1.02442	2	2.32879	1.07448	0.268299
Traes_1DL_EC40688C8	71.31	4.59	1	1	2	218	24.6486	5.38916	0.796415	2	12.1501	0.824506	2	10.9661	0.827305	2	4.49512	0.816075	0.00286358	0.806056	2	10.274	0.716967	2	6.78788	0.669828	2	26.3672	0.73095	0.0213368
Traes_4AL_D6C796E60	71.22	4.99	1	1	1	441	47.8069	4.90674	0.813269	1		0.933228	1		0.918104	1		0.8882	0.0974685	0.953395	1		0.815135	1		0.938422	1		0.902317	0.155509
Traes_4AS_880EB5A99	71.18	11.9	1	1	1	210	23.048	5.32568	0.917762	1		0.949011	1		0.949295	1		0.938689	0.0279153	0.995651	1		0.893652	1		0.862228	1		0.917177	0.176014
Traes_6DL_829AD2C16	71.06	3.91	1	1	2	230	25.0302	4.62744	1.07191	2	11.977	1.07268	2	10.1394	1.0545	2	7.31995	1.06636	0.00790821	0.99243	2	0.590486	1.0448	2	0.312205	0.93833	2	12.4213	0.991854	0.8158
Traes_7AL_518330B7E	70.94	20.21	1	1	2	94	10.8737	7.44482	0.998171	2	8.54852	0.967517	2	10.1037	0.892318	2	10.5796	0.952669	0.271221	1.06236	2	12.7177	0.926075	2	14.2197	0.882299	2	7.71807	0.956912	0.510106
Traes_5AL_7AC09C7FF	70.899	12.21	1	2	3	426	46.086	5.03369	1.0953	1		1.0726	1		1.33399	1		1.1673	0.183364	1.17138	1		1.14043	1		1.37791	1		1.22991	0.090999
Traes_1BL_78BBBD334	70.8397	14.22	1	3	3	422	47.1735	6.59521	0.918999	1		0.931489	1		0.884234	1		0.911574	0.0246218	0.882568	1		1.08565	1		1.02901	1		0.999078	0.98923
Traes_4AL_180FAA87B	70.8	0.91	1	1	1	1205	130.378	7.6792	0.879751	1		1.07314	1		1.01926	1		0.990717	0.88682	1.14835	1		1.05222	1		0.997068	1		1.06588	0.274596
Traes_XX_C9005A816	70.7015	11.2	2	2	2	241	25.8268	7.56201	1.00934	2	7.52613	0.96859	2	8.03315	0.877484	2	2.29195	0.951805	0.341785	0.981659	2	18.3879	1.03615	2	11.2415	0.969621	2	3.44525	0.995809	0.856703
Traes_6DS_E6CCD9F0C	70.587	4.62	3	3	3	953	98.1052	5.0083	0.989003	3	15.3918	1.005	3	2.56958	1.01069	3	1.65404	1.00157	0.831936	1.10486	3	7.48777	1.03995	3	6.80781	0.952908	3	8.46281	1.03257	0.536396
Traes_XX_16FD02A3C	70.4325	11.32	3	3	4	424	45.2741	5.38916	0.933867	4	7.38164	0.932575	4	4.73035	0.99988	4	2.01188	0.955441	0.182807	1.02242	4	3.88294	0.971388	4	5.86553	0.972498	4	13.0995	0.988768	0.573214
Traes_3AL_0A9EF3ABD	70.3591	5.47	2	2	2	603	67.4184	5.30029	1.0415	2	12.0071	1.05872	2	7.65246	1.13488	2	8.1054	1.07837	0.111953	1.05684	2	5.70509	1.16119	2	15.9146	1.11501	2	1.39548	1.11101	0.0666507
Traes_6BL_2DEB5F7BB	70.1782	11.15	2	2	2	305	34.0658	4.66553	0.903803	2	15.3499	0.896948	2	10.6797	1.05697	2	0.78442	0.952575	0.459767	0.996571	2	6.45824	0.900902	2	2.08868	0.977883	2	11.7248	0.958452	0.291656
Traes_3DS_73D9DA0AA	70.1361	7.58	1	2	2	554	61.567	7.31299	0.881045	1		0.883623	1		1.01501	1		0.926558	0.238699	1.14871	1		1.00033	1		1.01121	1		1.05342	0.379596
Traes_2DS_30775DCAD	70.1279	23.87	2	2	2	155	17.3503	5.30029	0.966459	2	0.410821	0.964841	2	21.1291	0.920942	2	13.3423	0.950747	0.0807039	0.936645	2	29.3643	0.9793	2	15.459	0.975363	2	14.6095	0.963769	0.116879
Traes_7DL_ADFD943D7	70.0128	14.15	3	3	4	205	22.7245	8.06006	0.995525	4	5.79848	1.00056	4	2.30582	0.942502	4	3.09778	0.97953	0.385274	0.925903	4	2.79155	1.00265	4	13.8263	1.00249	4	6.94394	0.977013	0.463316
Traes_5AS_9F681D8F1	69.99	12.24	2	2	2	196	22.5841	10.3745	1.34809	2	48.9724	0.972666	2	5.89985	1.39672	2	28.3982	1.23916	0.216191	1.1007	2	27.3576	1.05816	2	58.2401	1.49576	2	41.0662	1.21821	0.257797
Traes_1BL_BF3813A4B	69.9336	12.86	2	2	3	241	25.535	5.31299	1.18481	3	10.008	1.05682	3	18.8644	1.20129	3	2.64526	1.14764	0.0837947	1.23247	3	12.8715	1.27038	3	27.9519	1.22757	3	13.0395	1.24347	0.00307305
Traes_3DS_417F841C7	69.9047	7.47	2	2	3	388	43.6258	8.68994	1.03555	3	13.0041	1.07728	3	0.333667	0.980042	3	1.40392	1.03096	0.386312	1.13952	3	0.807045	1.07715	3	9.02856	0.981248	3	13.34	1.06597	0.288172
Traes_2AL_0ADBF3D27	69.7516	9.24	1	1	3	119	12.7954	5.49072	0.987735	3	0.18441	0.944623	3	19.0379	0.966646	3	12.3385	0.966334	0.113818	0.909649	3	15.9223	0.902637	3	10.8789	0.904946	3	5.39544	0.905744	0.000478704
Traes_7DS_3C4FDA268	69.5231	13.66	2	2	3	183	20.4911	7.37158	0.900121	3	2.50427	0.942056	3	1.53827	0.912013	3	2.93112	0.918063	0.0224148	1.03663	3	5.86203	0.953753	3	1.86371	0.982579	3	2.07041	0.990987	0.746216
Traes_1DS_71F97A9CF	69.5	8.23	1	1	2	158	16.8139	5.37646	0.963213	2	2.27856	0.929492	2	0.526684	1.02832	2	1.38972	0.973674	0.459856	0.906097	2	8.61393	1.02027	2	5.32687	0.914959	2	10.9578	0.947108	0.285948
Traes_2BL_181A8A126	69.3644	4.64	2	3	3	1120	131.014	5.80811	0.96996	2	7.50192	0.985033	2	9.65948	1.12123	2	3.92423	1.02541	0.650164	1.14991	2	1.28285	1.17897	2	4.13456	1.16195	2	11.8515	1.16361	0.00264546
Traes_4BS_624FD2C8D	69.29	12.69	1	1	1	197	22.2783	6.52197	0.898709	1		0.989657	1		1.11329	1		1.00055	0.993716	0.921102	1		0.795491	1		0.970473	1		0.895689	0.183143
Traes_3DL_56F609CAD	69.25	16.96	1	1	2	112	12.3992	9.11475	1.00122	2	14.0708	0.932549	2	4.43755	0.98466	2	4.68246	0.97281	0.319282	1.13371	2	7.26901	0.915111	2	8.8157	0.937807	2	14.5172	0.995542	0.954618
Traes_XX_8FD303172	69.1774	11.59	2	2	2	233	26.6136	5.47803	1.08176	2	2.15126	0.819484	2	23.0581	0.716933	2	7.49025	0.872726	0.362025	1.18952	2	21.7284	0.836966	2	10.4373	0.952522	2	5.7107	0.993002	0.952367
Traes_7DL_FA2336675	69.11	8.29	1	2	2	410	45.2242	6.04932	0.967904	1		0.746938	1		0.855298	1		0.856713	0.15376	0.853179	1		0.874864	1		0.968181	1		0.898741	0.102978
Traes_3AL_45FE0A783	68.94	4.04	1	1	2	371	39.7959	9.61279	1.01119	2	13.6474	1.06692	2	7.30796	0.944313	2	3.05603	1.00747	0.852536	0.999916	2	20.3687	1.01701	2	19.7821	1.07109	2	25.3708	1.02934	0.304809
Traes_6DS_972C7F490	68.89	6.95	2	2	2	446	50.2326	6.31592	0.964029	2	0.206368	1.07421	2	3.68687	0.953529	2	2.62357	0.997256	0.949791	0.967994	2	12.0529	0.883893	2	1.53069	1.05553	2	13.3581	0.96914	0.596979
Traes_6BS_13CAC475F	68.75	7.43	1	1	1	202	22.3974	5.24951	0.739546	1		0.782081	1		0.828856	1		0.783495	0.0138958	0.880695	1		0.750407	1		0.730603	1		0.787235	0.0456345
Traes_3B_48A15C183	68.66	5.23	1	1	1	325	34.6701	5.26221	0.821632	1		0.892398	1		0.988192	1		0.90074	0.176007	0.914121	1		0.939335	1		0.959734	1		0.93773	0.0420681
Traes_3AL_7C1BF86B1	68.64	14.39	1	1	1	139	15.0793	4.70361	1.00101	1		1.03355	1		0.944914	1		0.993159	0.816325	0.952414	1		1.13998	1		1.03335	1		1.04192	0.521001
Traes_2DS_EFDD3AF43	68.6	15.91	1	1	1	88	9.70531	10.5503	0.859914	1		0.888528	1		0.900477	1		0.882973	0.0104101	0.906558	1		0.923597	1		0.814124	1		0.881426	0.0733297
Traes_5BL_36EBD512B	68.58	9.35	2	2	2	321	34.1458	5.70654	1.02358	2	9.75842	1.05126	2	6.13894	1.0564	2	0.906824	1.04375	0.0502346	1.02432	2	9.31139	1.00457	2	3.54534	1.00713	2	0.842635	1.012	0.192496
Traes_3AL_49B41071A	68.5476	23.14	1	2	3	121	13.9551	9.72998	0.981854	2	5.35521	1.10634	2	3.45731	1.04888	2	4.36918	1.04569	0.331773	0.906915	2	3.27377	1.05481	2	3.05064	1.00945	2	0.503623	0.990389	0.846482
Traes_2BL_4618D6246	68.47	12.39	1	2	2	218	23.98	5.5415	0.964891	1		0.903285	1		1.01904	1		0.962406	0.377716	0.923885	1		0.962302	1		0.952484	1		0.946224	0.042979
Traes_1AS_6C84785B3	68.436	4.94	1	1	2	344	37.2655	5.46533	0.99654	2	1.91138	0.898344	2	10.0007	0.986822	2	4.28206	0.960569	0.33411	1.09608	2	10.826	0.953511	2	9.70213	0.938987	2	15.4655	0.996194	0.946375
Traes_4BL_D59363360	68.3	15.65	1	1	1	115	13.1978	9.68604	0.861043	1		1.01442	1		0.935103	1		0.936854	0.289976	0.896567	1		0.873842	1		0.958447	1		0.909619	0.0701072
Traes_1DL_23A4F5B24	68.2414	27.13	1	2	2	129	14.6387	6.85889	1.02772	1		1.11886	1		0.985209	1		1.04393	0.381094	1.01565	1		0.865763	1		0.705672	1		0.862362	0.26392
Traes_3AL_AE387AA43	68.2019	4.94	2	2	3	607	67.6072	5.8208	0.964167	3	9.06348	1.06461	3	9.43722	1.11694	3	1.11581	1.04857	0.391799	1.02616	3	1.66994	0.992997	3	5.49408	1.09604	3	6.85123	1.0384	0.333493
Traes_7DS_D11C7F86E	68.15	6.08	1	1	2	263	28.2786	5.89697	1.01419	2	22.3472	1.01859	2	18.5509	0.958623	2	10.1514	0.997134	0.895538	1.17215	2	29.8969	0.961978	2	1.26142	1.16607	2	13.8245	1.10007	0.284392
Traes_6DS_4B3615E5F	68.084	5.35	2	2	2	636	69.4061	6.97607	1.05968	2	13.317	1.0006	2	7.11919	0.956686	2	4.80191	1.00566	0.867163	1.11469	2	8.24626	0.960302	2	6.74221	0.955232	2	17.6364	1.01007	0.86511
Traes_5BS_23ED32DC9	68.0673	28.87	3	4	4	194	22.1765	8.04541	1.00882	3	0.185014	1.01773	3	13.475	0.929033	3	2.81676	0.985195	0.651965	1.01244	3	0.13951	0.915704	3	7.46486	0.959067	3	0.215479	0.962405	0.311152
Traes_XX_46BB33F6B	68.0578	8.61	2	2	2	337	35.1697	5.42725	1.01307	2	14.2461	1.02528	2	14.9745	0.938641	2	8.12994	0.99233	0.803599	0.854607	2	10.0276	0.866686	2	8.71831	0.982173	2	11.7264	0.901155	0.135614
Traes_XX_86F0B831A	67.97	3.5	1	1	2	314	32.969	5.80811	0.987716	2	12.2888	1.0079	2	3.34329	0.981907	2	5.09853	0.992507	0.44186	0.935899	2	4.46681	0.959573	2	0.325086	1.00325	2	13.9294	0.96624	0.22913
Traes_7BS_7222935B8	67.9	3.79	1	1	2	290	31.9265	7.26904	1.06128	2	2.06613	1.1191	2	4.46032	1.25252	2	13.4931	1.1443	0.125622	1.13098	2	5.41343	1.1215	2	9.21235	1.16226	2	5.16599	1.13825	0.00783963
Traes_1DL_1FFE8EF0D	67.7853	14.49	2	3	3	414	46.344	6.48096	1.00074	2	6.51286	0.911892	2	15.5969	0.947659	2	2.38566	0.95343	0.212945	1.03134	2	11.7463	0.967531	2	19.6852	1.16975	2	18.5894	1.05621	0.44573
Traes_1DL_C875BF063	67.72	7.47	1	1	1	241	25.715	5.35107	0.979921	1		0.924174	1		1.03421	1		0.979434	0.58374	1.06727	1		1.06202	1		0.969385	1		1.03289	0.409538
Traes_7AL_B0F656C3E	67.6567	30.14	1	2	2	146	15.4669	6.15088	0.979665	1		0.933428	1		1.04702	1		0.986704	0.725852	1.10629	1		0.842162	1		1.05355	1		1.00067	0.994131
Traes_6AL_D0239FC38	67.5182	16.75	3	3	3	203	22.7382	6.68311	1.10491	3	8.26081	1.01685	3	14.9832	0.902959	3	12.3359	1.00824	0.900835	1.23057	3	24.7622	1.19946	3	27.1941	1.07841	3	1.48827	1.16948	0.0674919
Traes_1BS_18474C493	67.45	7.66	1	1	1	222	23.2848	5.77002	0.992547	1		1.03003	1		0.971585	1		0.998054	0.919763	1.09816	1		0.944391	1		0.894932	1		0.979163	0.765894
Traes_XX_4298D834A	67.4341	9.19	2	3	3	468	51.243	8.39697	1.07939	2	8.89869	1.06611	2	2.15625	1.04843	2	12.7199	1.06464	0.0187101	1.00279	2	2.31048	1.00337	2	9.23049	1.02984	2	9.05187	1.012	0.310808
Traes_XX_3BE999AEA	67.18	13.08	1	2	2	237	25.1527	4.91943	1.04705	1		1.04411	1		0.895631	1		0.995595	0.937808	1.28713	1		1.00513	1		1.15718	1		1.14981	0.207384
Traes_3DL_EB6A17449	67.13	13.69	1	1	1	168	17.5349	6.55127	0.919161	1		0.895728	1		0.920419	1		0.911769	0.0081795	1.02641	1		0.992615	1		0.926494	1		0.98184	0.599069
Traes_5AL_FB2F7E8AD	67.0133	5.95	2	2	3	504	56.3697	5.85889	0.983812	3	4.51696	0.932822	3	0.837933	1.10893	3	4.73745	1.00852	0.885583	1.00595	3	0.697444	1.06487	3	4.10143	1.03509	3	3.44204	1.03531	0.173594
Traes_6BL_AFEDF5AE1	66.8801	5.68	2	2	2	669	74.7322	6.3667	1.05006	2	14.535	0.999715	2	2.43026	1.05026	2	1.03517	1.03335	0.185835	1.05381	2	13.8291	1.11783	2	15.7025	1.04322	2	3.367	1.07162	0.091589
Traes_2AS_45671299F	66.86	5.15	1	1	1	427	47.724	9.0415	0.950592	1		0.888101	1		0.929734	1		0.922809	0.0522318	1.06371	1		0.897293	1		0.969353	1		0.976785	0.677522
Traes_4BL_66E76E6B0	66.78	14.43	1	1	2	97	10.6736	4.94482	0.831816	2	49.0087	0.975015	2	23.1869	1.0011	2	28.6043	0.935977	0.347822	0.706675	2	74.1765	0.99958	2	22.5429	0.962859	2	29.7718	0.889705	0.35388
Traes_XX_5A46557F1	66.71	2.94	2	2	2	613	67.6665	5.79541	0.763369	2	6.75434	0.879001	2	27.0317	0.990491	2	20.7277	0.87762	0.202956	0.974998	2	6.91042	0.832132	2	7.82171	0.874425	2	4.03851	0.893851	0.12917
Traes_3B_AFF6C9474	66.68	4.47	1	1	2	246	25.1239	9.14404	1.04178	2	1.28135	1.20302	2	6.57729	1.13223	2	7.27825	1.12568	0.114624	0.98317	2	1.37522	1.12155	2	2.4716	1.05954	2	1.53346	1.05476	0.304679
Traes_7AS_A42E50748	66.6708	25.93	1	1	2	81	8.86017	5.47803	1.02885	2	8.04559	1.0699	2	7.51656	1.00705	2	4.21758	1.03526	0.195736	0.817755	2	5.5438	0.961014	2	0.29624	0.923756	2	5.0258	0.900841	0.147068
Traes_5AS_0CB96A67D	66.6615	7.65	2	2	3	379	42.0314	5.52881	0.908407	3	3.68645	1.02139	3	13.9115	0.95825	3	1.53927	0.962683	0.371902	0.994123	3	0.2449	0.9796	3	10.6803	1.0072	3	0.151887	0.993642	0.508765
Traes_5BL_F04D996B2	66.5436	9.09	1	1	2	220	23.6421	4.80518	0.858318	2	0.904398	0.878099	2	4.10845	0.962113	2	4.80084	0.89951	0.0873215	0.807803	2	30.9584	0.74135	2	7.80875	0.882304	2	7.92618	0.810486	0.0431817
Traes_2AL_A9D390619	66.338	13.29	2	2	3	143	15.8163	9.87646	1.00799	3	5.94295	1.09568	3	9.20671	1.14867	3	0.523102	1.08412	0.176788	1.00094	3	10.4839	0.949655	3	1.33276	0.932769	3	2.41373	0.961121	0.198293
Traes_6BL_0CB2DC49F	66.2992	4.24	1	1	2	377	42.9464	8.1333	0.993384	2	4.7172	0.813751	2	26.4828	0.968228	2	16.9022	0.925121	0.313987	1.16783	2	5.29537	1.00466	2	2.66885	0.954457	2	14.1096	1.04232	0.578686
Traes_6AS_A8CDC1163	66.26	3.17	1	1	2	347	39.2345	6.25244	0.960726	2	5.75066	0.968244	2	5.65289	0.947921	2	3.07276	0.958964	0.0202678	1.00327	2	4.79051	0.962629	2	9.95048	0.907831	2	2.96754	0.95791	0.267403
Traes_XX_EAFE16E39	66.2165	7.85	1	1	2	242	28.1595	5.43994	0.983471	2	7.51942	0.940826	2	6.27697	0.932393	2	0.395527	0.95223	0.0942887	1.03321	2	7.6979	0.890584	2	0.516838	0.96959	2	5.09552	0.96446	0.479728
Traes_XX_7303F0600	66.15	3.96	1	1	1	530	58.4643	5.8335	0.955988	1		0.988531	1		1.02143	1		0.988651	0.609054	1.02887	1		0.959887	1		0.988923	1		0.99256	0.745573
Traes_1BS_C47E474E3	66.1489	12.29	2	2	3	293	30.8474	7.59131	1.05792	3	11.2269	0.962739	3	3.31985	1.10894	3	11.4607	1.0432	0.419449	1.06759	3	27.9486	0.961494	3	5.23691	0.913319	3	3.28326	0.980801	0.714485
Traes_7DS_A558EA678	66.14	12.27	1	2	2	220	24.9417	6.53662	1.01127	1		0.969163	1		0.992451	1		0.990961	0.535255	1.02389	1		1.02604	1		1.03947	1		1.0298	0.0257347
Traes_XX_71EFA5DD5	66.13	9.45	2	2	3	201	20.0731	4.77979	0.822198	3	34.1716	1.0261	3	2.96772	1.03321	3	1.29619	0.960505	0.625679	1.032	3	6.00325	0.714032	3	6.29398	0.979324	3	8.8436	0.908452	0.450372
Traes_6AS_7D9BD122A	66.07	11	1	1	1	100	10.8723	4.50049	1.07656	1		0.790975	1		1.02555	1		0.964361	0.724503	1.03402	1		1.13597	1		1.08354	1		1.08451	0.102913
Traes_6AL_8262406D3	66.06	15.89	1	1	1	151	15.8672	9.49561	0.972803	1		0.833531	1		0.937942	1		0.914759	0.178533	0.933551	1		0.793801	1		0.975911	1		0.901088	0.214039
Traes_XX_3A354C7A2	66.0229	2.19	1	2	2	1369	145.765	6.1001	0.917546	1		0.892497	1		0.973587	1		0.927877	0.0949919	0.957901	1		0.874963	1		0.968839	1		0.933901	0.155479
Traes_5AL_12241E50E	65.9836	3.43	1	1	3	321	35.3576	6.59521	0.916639	3	1.00148	0.915079	3	2.27418	0.972107	3	3.10774	0.934608	0.0733239	0.983267	3	7.52688	0.944806	3	12.7529	0.928677	3	2.98617	0.95225	0.0983276
Traes_2AL_CA75501A81	65.9082	20.44	2	2	2	137	15.2475	8.99756	1.02715	2	29.6195	1.14164	2	19.3754	1.11471	2	28.9584	1.0945	0.111781	1.02612	2	19.7481	0.884966	2	44.2946	0.931008	2	18.4472	0.947364	0.332864
Traes_XX_30FC32621	65.72	5.35	1	1	1	430	44.231	7.51807	0.861357	1		0.869514	1		0.903703	1		0.878192	0.0111508	0.938397	1		0.826225	1		0.892573	1		0.885732	0.0724833
Traes_5DL_59BE4B778	65.71	10.99	1	1	2	91	9.85158	4.37354	0.977898	2	3.94091	0.806917	2	0.139948	0.896641	2	9.37581	0.893819	0.164492	1.01666	2	17.2627	0.836025	2	14.3519	0.768347	2	2.84065	0.873678	0.230412
Traes_2BL_76FAB7AED	65.587	21.25	2	2	2	80	8.92877	6.52197	0.993876	2	12.7956	0.967277	2	3.86386	1.08081	2	12.944	1.01399	0.722797	1.04323	2	25.0423	1.14201	2	14.4283	0.848001	2	15.3726	1.01108	0.909671
Traes_7BS_70EEF55FC	65.5594	5.18	2	2	4	560	63.2538	7.10791	0.96846	4	2.53667	1.00787	4	3.35454	1.03226	4	4.23721	1.00286	0.891681	0.96415	4	2.32483	0.894488	4	8.4903	0.977019	4	4.40575	0.945219	0.166088
Traes_5AL_5E470D73E	65.4174	13.64	1	1	2	88	9.52687	4.79248	0.989992	2	1.83796	0.981218	2	11.202	1.035	2	20.84	1.00207	0.912423	0.959014	2	3.02748	0.867995	2	9.82164	0.847969	2	7.04354	0.89166	0.0867286
Traes_6BS_9C2C7E4BE	65.2426	6.04	1	1	2	265	28.7145	5.40186	1.0629	2	8.50183	1.15593	2	6.33602	0.994092	2	2.15526	1.07098	0.269317	1.1652	2	5.97974	0.999934	2	2.85351	0.984756	2	7.33536	1.04996	0.478375
Traes_2DS_A99E968FC	65.06	5.58	1	1	2	197	22.228	5.2749	1.14424	2	1.60888	0.962094	2	16.01	0.906367	2	16.1235	1.00423	0.958367	1.24748	2	7.23738	1.27742	2	5.05959	1.03856	2	11.3675	1.18782	0.129617
Traes_XX_A260A6D86	65.0485	5.94	2	2	2	404	43.0218	8.71924	0.967902	2	3.17726	0.861261	2	7.56871	0.863423	2	23.4755	0.897529	0.100483	1.00676	2	2.65484	0.986518	2	4.49102	1.03463	2	2.05015	1.0093	0.573454
Traes_2BL_9C5EE9AE7	65.0001	4.16	2	2	2	722	75.2241	5.07178	0.991706	2	7.00158	0.987258	2	3.32308	1.02716	2	1.03558	1.00204	0.886434	0.919092	2	16.3247	0.914145	2	5.28643	0.977079	2	14.0666	0.936772	0.0887293
Traes_1BS_FEA181281	64.95	3.82	1	1	1	471	52.2207	6.82959	0.942502	1		0.834844	1		0.966175	1		0.914507	0.16866	0.910426	1		0.72446	1		1.01076	1		0.881883	0.294373
Traes_XX_4E8BDEFFC	64.838	14.45	2	2	3	256	28.0981	6.65381	0.970662	3	3.51398	0.907545	3	3.69808	0.987779	3	1.1074	0.955329	0.208584	1.00585	3	0.872725	0.90961	3	8.31658	0.991674	3	4.75706	0.969044	0.410539
Traes_2AL_6EA83C2B5	64.7243	9.85	2	2	3	274	29.9003	8.86572	1.04466	3	3.47335	1.01488	3	9.50988	1.06342	3	15.0791	1.04098	0.101179	1.07916	3	5.17068	1.02592	3	0.785502	1.06458	3	0.552708	1.05655	0.0706182
Traes_6AS_E114D6D5B	64.71	5.58	1	1	1	269	29.4737	5.13525	1.00767	1		1.05086	1		1.05398	1		1.0375	0.128772	0.950976	1		1.07111	1		1.06803	1		1.03004	0.526768
Traes_1AL_4F38F3938	64.598	7.59	2	2	2	632	69.1868	5.71924	0.98491	2	8.06445	1.02488	2	24.1548	1.15439	2	13.8417	1.05473	0.39667	1.07605	2	1.68034	0.942171	2	26.64	1.05002	2	20.0299	1.02275	0.634661
Traes_4AL_2BC235062	64.5272	3.97	1	3	4	781	88.6329	6.15088	0.95263	1		1.05679	1		1.15441	1		1.05461	0.447533	1.10124	1		1.04177	1		1.08402	1		1.07568	0.0504112
Traes_1BL_8EE11D9E2	64.4368	6.3	2	2	2	413	45.1871	9.31982	0.993608	2	0.311101	0.853735	2	4.36156	0.933874	2	5.24339	0.927072	0.213707	0.992223	2	8.42189	0.940429	2	0.643844	0.90714	2	3.66569	0.946597	0.163682
Traes_XX_394409BD2	64.4211	6.01	1	1	2	333	34.2672	4.94482	0.958389	2	7.2333	0.974551	2	18.8963	0.958958	2	13.959	0.963966	0.0209177	1.0696	2	6.05426	0.962784	2	5.44367	0.918439	2	16.471	0.983608	0.749852
Traes_7AL_B98963DFB	64.3597	4.38	3	3	3	1255	134.867	5.66846	1.04453	3	6.10369	0.992696	3	4.34897	1.01713	3	0.00230683	1.01812	0.349821	1.05858	3	2.34539	0.942652	3	13.2512	0.932354	3	3.75636	0.977861	0.639204
Traes_4AS_2645789F1	64.32	6.05	1	1	1	248	27.2453	5.10986	0.896778	1		1.06591	1		1.01313	1		0.99194	0.886664	1.01265	1		0.939494	1		1.0802	1		1.01078	0.815606
Traes_4AS_A3EAF8C80	64.29	7.74	2	2	2	336	38.0498	5.85889	1.05726	2	1.04375	0.968187	2	0.957498	1.0381	2	2.15461	1.02118	0.515851	1.09129	2	15.9536	1.13543	2	4.40479	1.05799	2	8.68146	1.0949	0.0515583
Traes_4BL_E2E2C4E1D	64.2648	13.85	2	2	2	195	22.0884	5.08447	0.835129	2	4.82053	0.827086	2	23.5107	0.923354	2	9.17917	0.861856	0.0463877	0.798073	2	0.0131345	0.785771	2	13.0624	0.836597	2	10.1739	0.806814	0.00622141
Traes_5BL_F24D27003	64.2	6.13	1	1	2	163	18.0455	9.36377	1.0178	2	11.1949	0.960106	2	13.9379	1.08019	2	11.5005	1.01937	0.632687	1.04723	2	2.87442	1.21337	2	1.66325	1.12988	2	4.35456	1.13016	0.113183
Traes_5AL_47E6A14C9	64.1508	10.64	1	1	2	94	10.8035	9.81787	0.910065	2	8.48803	0.856614	2	12.4616	0.847696	2	15.8971	0.871458	0.0221911	1.00574	2	14.0115	1.09194	2	0.731771	1.01281	2	7.15328	1.03683	0.314137
Traes_3AS_55934A5B8	64.14	6.35	1	1	2	189	21.7865	9.93506	0.955171	2	1.2043	1.01275	2	5.29699	1.03135	2	2.02475	0.999758	0.992528	0.928563	2	0.87619	0.988194	2	21.539	0.951292	2	7.06022	0.956016	0.126998
Traes_3B_0E781FD2B	64.1	22.64	1	1	1	106	11.9699	5.5542	1.08138	1		0.909875	1		1.18006	1		1.0571	0.544578	1.19867	1		0.983927	1		1.03933	1		1.07398	0.369332
Traes_XX_8B39EE38B	64.09	8.24	1	1	1	267	28.3788	8.52881	0.958373	1		1.31924	1		0.760581	1		1.01273	0.945038	0.795061	1		0.772539	1		0.761967	1		0.776522	0.00190148
Traes_2BL_3B4030E5F	64.08	3.54	1	1	2	367	40.5338	6.29053	1.22582	2	2.76728	1.06116	2	2.09865	0.883084	2	2.6995	1.05669	0.624583	1.15034	2	29.2902	1.22152	2	3.09723	0.942405	2	4.57257	1.10476	0.337425
Traes_5DL_49A13778E	64.06	4.4	1	1	1	386	40.7169	5.74463	0.740965	1		0.827169	1		0.915621	1		0.827919	0.0761709	0.968904	1		0.738275	1		0.901879	1		0.869686	0.197439
Traes_2AS_67222868A	64.0092	6.59	3	3	3	531	59.9128	7.13721	0.896799	3	2.64333	0.776318	3	2.23508	0.894957	3	6.68538	0.856025	0.0688184	0.923864	3	1.0457	0.975387	3	0.896021	0.928046	3	1.29004	0.942432	0.0734091
Traes_1BS_9DE1487A4	63.9742	9.17	2	2	2	349	37.5926	4.97021	1.0017	2	3.52746	0.897181	2	9.70029	0.85089	2	8.79889	0.91659	0.202403	1.08304	2	5.48475	1.01396	2	1.59258	1.03201	2	14.3494	1.043	0.173212
Traes_5BL_C27E18BAB	63.84	15	1	1	2	80	8.78209	4.36084	0.948384	2	1.11271	1.03931	2	0.315746	1.02725	2	14.1377	1.00498	0.877366	1.02735	2	4.90381	0.993694	2	6.95165	1.12001	2	0.0215719	1.04702	0.339228
Traes_4AL_7B8E7660A	63.76	20.21	1	1	1	94	10.306	4.84326	1.32035	1		1.27396	1		1.39253	1		1.32894	0.0108191	1.0838	1		1.40387	1		1.26334	1		1.25034	0.11397
Traes_6DS_0EAA42912	63.74	13.55	1	1	1	155	16.6709	4.61475	1.10558	1		1.02673	1		1.00378	1		1.04536	0.279021	1.00373	1		1.0917	1		1.09563	1		1.06369	0.167743
Traes_3AS_72415C303	63.7132	5.58	1	1	2	197	22.3605	5.68115	1.0162	2	13.0987	1.07823	2	0.881481	1.04566	2	1.44989	1.04669	0.12104	1.0473	2	3.47857	1.12276	2	6.97948	1.01108	2	1.54505	1.06038	0.207848
Traes_2AS_72C78A7E3	63.68	4.25	1	1	1	353	39.1463	6.69775	0.813219	1		0.891263	1		0.965987	1		0.890156	0.13041	0.841979	1		0.967631	1		1.00752	1		0.939044	0.34617
Traes_6AL_4EDDD1A2D	63.6568	5.68	1	2	3	458	51.6853	6.48096	0.849418	1		0.760224	1		1.05325	1		0.887632	0.324456	0.752782	1		0.892496	1		0.741446	1		0.795575	0.0520819
Traes_1BL_6F28C0314	63.6276	18.58	2	2	3	113	12.5845	8.52881	1.08536	3	21.5656	1.09154	3	3.3483	0.857936	3	9.4032	1.01161	0.893779	1.10055	3	4.22287	1.12555	3	13.2274	0.906289	3	0.513827	1.04413	0.589403
Traes_5BL_BA3BEBC80	63.58	9.69	1	1	1	392	41.4979	4.42432	0.895134	1		0.728645	1		0.979828	1		0.867869	0.215198	0.752542	1		0.917717	1		0.764159	1		0.811472	0.0712941
Traes_2DL_8A999DA71	63.5151	9.88	1	1	2	81	9.07566	4.99561	0.881696	2	2.72932	0.94006	2	1.67394	0.90901	2	9.44018	0.910256	0.0335279	0.933414	2	0.371595	1.00963	2	5.9261	0.890888	2	3.69594	0.944643	0.252015
Traes_5BL_DBF29E7D9	63.5	9.84	1	1	1	122	13.7461	7.98682	1.08103	1		0.811708	1		1.03399	1		0.975576	0.796411	1.02845	1		0.96156	1		1.00588	1		0.99863	0.950746
Traes_5AS_540B9E84B	63.3108	14.6	1	2	3	274	29.6739	5.78271	1.12903	1		1.18266	1		1.02099	1		1.11089	0.144905	0.931262	1		1.0281	1		1.12758	1		1.02898	0.659945
Traes_3DS_3981FE085	62.93	17.61	2	2	2	176	19.7919	8.33838	0.994125	2	1.39257	0.923015	2	10.2541	0.986473	2	20.9808	0.967871	0.290053	0.852504	2	4.41515	0.929003	2	4.60307	0.973223	2	4.26747	0.918243	0.146275
Traes_7AS_0892FB1A3	62.92	14.29	2	2	2	210	23.6264	5.38916	1.15069	2	7.80863	1.04909	2	11.0113	1.02483	2	11.3994	1.07487	0.191615	0.924581	2	1.55107	1.03556	2	6.94281	0.963914	2	17.774	0.974684	0.517381
Traes_1AL_DDEE6AC00	62.84	12.8	1	1	1	164	17.9251	5.21143	1.00357	1		1.0621	1		0.882702	1		0.982791	0.775502	0.932952	1		1.05428	1		1.05893	1		1.01539	0.74487
Traes_5DS_773FD6EC3	62.7828	7.93	3	3	3	832	91.6581	6.39209	0.96197	3	6.13297	0.940152	3	0.045453	1.00477	3	1.44471	0.968964	0.243604	0.928803	3	10.7821	0.931229	3	11.5202	0.937363	3	6.78877	0.932465	0.00141935
Traes_XX_FC180316A	62.73	6.72	2	2	2	357	38.2596	5.59229	1.0609	2	2.05862	0.999334	2	6.25818	1.00465	2	8.13216	1.02163	0.386727	1.1025	2	2.88689	0.964435	2	1.1316	0.999345	2	6.54569	1.02209	0.647297
Traes_5AS_92EC9E805	62.68	11.7	1	1	2	94	11.0032	6.11279	1.0416	2	31.9458	0.995841	2	17.2059	0.955638	2	16.5976	0.997691	0.934402	0.998909	2	2.26015	1.11177	2	6.38373	1.0012	2	2.19439	1.0373	0.422127
Traes_6BL_71ABF50AC	62.66	7.14	1	2	2	322	36.8601	6.80029	0.988062	1		0.841642	1		1.02254	1		0.950747	0.468146	1.0272	1		1.03366	1		0.928105	1		0.996324	0.924134
Traes_XX_83D4C280C	62.64	4.05	1	1	1	469	51.0199	7.25439	0.96719	1		0.895126	1		1.058	1		0.973439	0.629757	1.05446	1		0.933054	1		0.957583	1		0.9817	0.67038
Traes_7BS_DE33B2B49	62.59	8.79	2	2	2	273	29.358	5.52881	1.23562	2	29.6221	1.36676	2	21.3293	1.19324	2	5.58615	1.26521	0.0366676	1.08541	2	13.0615	1.26594	2	1.84586	1.15039	2	9.14869	1.16725	0.0868562
Traes_XX_B2924FB2E	62.59	10.71	2	2	2	224	24.142	8.104	0.967621	2	8.33774	1.03572	2	5.2556	0.84726	2	3.88253	0.9502	0.461461	0.796444	2	1.07626	0.821133	2	1.34129	0.80958	2	12.2931	0.809052	0.00139221
Traes_1AL_B86D83B22	62.485	19.4	1	1	2	67	7.69388	9.71533	0.976111	2	10.2855	1.06135	2	3.53217	0.995489	2	5.68829	1.01098	0.711705	1.03178	2	15.5817	0.910221	2	16.9134	1.01652	2	7.27649	0.986173	0.752236
Traes_4AS_9C1CB8D5A	62.34	0.62	1	1	2	1765	195.186	5.63037	1.19601	2	1.43665	1.07836	2	13.4469	1.10152	2	8.27026	1.1253	0.073491	0.968964	2	27.3551	1.13203	2	4.16495	0.938824	2	8.41348	1.01327	0.845483
Traes_5BL_072BA92A1	62.29	6.27	2	2	2	367	37.8039	7.89893	0.987511	2	4.37939	1.05491	2	18.9198	1.05928	2	2.04849	1.0339	0.281861	0.999604	2	7.04585	1.0041	2	7.98384	1.04744	2	9.62152	1.01705	0.3799
Traes_5BL_0ADC2F884	62.28	8	1	1	2	175	18.4939	5.33838	0.880598	2	17.4375	1.05969	2	3.5802	0.939211	2	19.4171	0.959832	0.525673	0.990665	2	15.9791	1.11759	2	1.27643	0.984755	2	25.6153	1.031	0.548518
Traes_6BS_3B5698FF2	62.23	3.17	1	1	3	252	27.4292	4.36084	1.07899	3	0.00971268	1.01216	3	3.89198	0.985945	3	0.144065	1.0257	0.45149	1.04453	3	1.31913	1.01914	3	1.42536	1.05879	3	0.210554	1.04082	0.0720752
Traes_5BL_1D3F1BCC2	62.1172	7.04	2	2	2	469	51.1222	7.07861	1.07282	2	5.38261	0.926337	2	0.255339	1.0583	2	3.90092	1.01915	0.720908	1.15776	2	0.725733	1.00152	2	2.91715	1.11263	2	8.03259	1.09064	0.190138
Traes_4DS_B8602CA5C	62.0842	7.55	2	2	2	583	60.802	5.19873	0.994971	2	11.9414	0.954737	2	2.66892	0.952093	2	0.97618	0.967267	0.142271	0.948035	2	9.34578	0.994589	2	3.14367	0.956411	2	15.8506	0.966345	0.143286
Traes_2AS_A2925CA36	62.07	14.67	1	1	2	75	7.77177	4.36084	0.92912	2	20.2604	0.936895	2	9.61676	1.02219	2	9.49638	0.962735	0.337742	1.01487	2	3.95771	0.929714	2	1.63852	0.926695	2	14.6201	0.957093	0.275942
Traes_3AS_8A02C5D7D	61.913	3.92	1	1	3	204	22.3435	5.87158	0.874354	3	6.0916	0.898243	3	16.2647	1.00089	3	14.983	0.924497	0.191175	0.937499	3	13.0226	0.8119	3	6.91111	1.07698	3	1.55175	0.942125	0.528567
Traes_2BL_855183DA1	61.84	13.41	1	1	2	82	9.3257	7.41553	1.01336	2	18.3929	1.04165	2	1.46447	1.15461	2	14.7563	1.06987	0.246798	0.911693	2	4.91933	1.05111	2	1.66765	1.0927	2	0.181087	1.0185	0.767531
Traes_4AS_19ECAD6DD	61.8361	4.76	2	2	3	336	35.4246	8.5874	0.97502	3	2.0548	1.02288	3	10.451	1.04978	3	11.7962	1.01589	0.542803	0.946563	3	8.57478	1.08723	3	9.57608	0.938893	3	1.13922	0.990897	0.867681
Traes_XX_1DDCF4343	61.7971	7.05	2	2	3	298	31.7651	5.52881	1.04336	3	13.0751	0.904945	3	6.65027	0.968594	3	1.63144	0.972299	0.56021	1.01138	3	5.98774	1.0488	3	22.709	0.922176	3	2.24468	0.994121	0.889985
Traes_7AL_D4F3CA9A0	61.7067	7.54	2	2	3	345	37.3948	5.14795	1.01668	3	0.443055	0.974726	3	2.37343	0.982745	3	8.00432	0.991382	0.571711	1.07022	3	15.1218	1.0117	3	3.47697	0.985847	3	0.484817	1.02259	0.460937
Traes_5DL_4FF500E86	61.7	3.75	1	1	1	453	47.0196	8.30908	1.04751	1		1.06417	1		1.10758	1		1.07309	0.0550912	0.995438	1		1.08183	1		0.926519	1		1.00126	0.980164
Traes_4DL_AEEACCD6F	61.66	11.19	1	1	1	143	16.3901	4.97021	0.941565	1		0.789249	1		0.818956	1		0.849923	0.0844417	1.06731	1		0.784086	1		0.885383	1		0.912261	0.400635
Traes_XX_2C3C09338	61.65	2.51	1	1	1	956	106.281	7.91357	1.04688	1		1.02673	1		0.941402	1		1.005	0.891219	0.986955	1		0.794148	1		0.998675	1		0.926593	0.383596
Traes_3AL_C178A21CD	61.64	11.22	1	1	1	98	10.3482	8.49951	1.05374	1		1.03127	1		0.927753	1		1.00425	0.922703	0.994046	1		0.801737	1		0.877554	1		0.891112	0.190917
Traes_4BL_FD31350CB	61.49	4.16	1	1	1	385	41.1272	6.3667	0.882631	1		0.940121	1		0.926021	1		0.916258	0.040122	0.972835	1		0.959649	1		0.963393	1		0.965292	0.0125373
Traes_5DL_17F643CA6	61.47	20	1	1	1	100	11.2021	9.21729	1.03751	1		1.05507	1		1.1136	1		1.06873	0.0961252	0.957503	1		1.0853	1		1.14373	1		1.06218	0.37551
Traes_3AL_9B1E0D235	61.26	1.7	1	1	1	1116	122.492	4.76709	0.988517	1		1.00944	1		0.928678	1		0.975547	0.41865	0.983499	1		0.923053	1		1.05259	1		0.986379	0.750742
Traes_7BL_E50D5A999	61.23	22.34	1	1	1	94	10.0409	4.93213	1.08001	1		1.02156	1		1.02765	1		1.04307	0.145958	1.00027	1		0.966443	1		0.989839	1		0.985519	0.284653
Traes_3B_816D6FE7D	60.9489	7.74	3	3	3	633	68.1402	7.69385	1.01819	3	3.87572	0.911695	3	3.95219	1.05303	3	4.24651	0.994307	0.905738	1.05499	3	4.07916	0.944938	3	13.082	1.02271	3	15.6978	1.00755	0.838766
Traes_2DS_A92C008F1	60.92	8.58	2	2	2	268	29.6922	5.24951	1.12524	2	1.34368	1.14563	2	5.3056	0.996848	2	11.0997	1.08924	0.195389	1.01769	2	19.8682	0.921661	2	0.190481	1.05706	2	4.3071	0.998805	0.978982
Traes_2BS_0A54709E9	60.91	7.89	1	1	1	190	21.1244	4.99561	0.988245	1		0.813035	1		1.02098	1		0.940754	0.455624	0.984424	1		1.02262	1		0.989529	1		0.998857	0.932616
Traes_4BL_CE02BBD12	60.84	8.88	1	1	1	169	18.3191	7.44482	0.999194	1		1.54937	1		0.759402	1		1.10266	0.703535	0.573622	1		0.660121	1		0.737678	1		0.65714	0.0185684
Traes_7BL_C79C72275	60.751	38.1	1	1	2	42	4.48634	8.39697	1.04122	2	0.324413	0.975466	2	5.8307	1.11151	2	8.11721	1.04273	0.390269	0.985834	2	12.8449	1.00731	2	6.90127	0.990087	2	13.2937	0.994411	0.484262
Traes_2AS_88B18458D	60.55	6.37	1	1	1	267	28.6326	6.80029	0.902085	1		0.835338	1		0.949759	1		0.895728	0.088096	0.957048	1		0.86409	1		1.00505	1		0.942062	0.296391
Traes_3DL_64C5E3A87	60.49	6.4	1	1	1	375	41.3055	5.09717	0.850093	1		0.919721	1		0.890491	1		0.886768	0.0303419	0.920628	1		0.971975	1		1.05441	1		0.982337	0.694764
Traes_2DL_1AC533055	60.484	1.84	1	1	2	653	73.0879	4.71631	0.972016	2	17.0772	1.12063	2	5.17131	1.055	2	11.6733	1.04922	0.370887	0.988094	2	24.2081	1.01595	2	4.58117	0.880439	2	15.7945	0.961493	0.449735
Traes_7DS_8C56A29EA	60.45	22.67	1	1	1	75	8.50741	7.18115	0.88636	1		0.975457	1		1.02555	1		0.962457	0.453719	0.935132	1		0.936528	1		0.934639	1		0.935433	7.67602e-05
Traes_4BL_7CCD52307	60.38	4.09	1	1	2	465	49.8309	5.32568	1.03988	2	15.1638	1.02337	2	6.64429	1.02362	2	10.4161	1.02895	0.0338212	0.983028	2	10.6003	0.991262	2	14.5844	0.93484	2	8.48837	0.96971	0.227316
Traes_1DS_847CB932B	60.3617	4.4	2	2	2	886	95.0109	5.85889	0.907592	2	16.8385	0.915118	2	2.03476	0.969782	2	9.31869	0.930831	0.0717351	1.04717	2	9.87989	0.922382	2	34.4229	0.977896	2	4.88643	0.982482	0.675413
Traes_2AS_E4301E42F	60.29	11.23	1	1	1	187	19.6481	6.94678	1.02037	1		0.847426	1		0.978279	1		0.948692	0.428327	1.036	1		0.991014	1		0.949944	1		0.992318	0.786451
Traes_1DL_776AF8007	60.21	0.61	1	1	1	2474	270.227	6.17627	0.887166	1		0.755517	1		0.831033	1		0.824572	0.0441616	1.07047	1		0.714649	1		0.964435	1		0.916517	0.511605
Traes_5BL_AC016C8E2	60.21	8.7	1	1	1	276	30.1539	5.50342	1.02978	1		0.95909	1		1.00788	1		0.998919	0.963436	1.07347	1		0.994406	1		0.970265	1		1.01271	0.722845
Traes_7DL_799944107	60.14	8.78	1	1	1	205	22.9144	5.2749	0.912779	1		1.0596	1		0.994282	1		0.988888	0.818074	0.996398	1		0.934365	1		0.981904	1		0.970889	0.260448
Traes_2DS_A270E9A2B	60.12	3.74	1	1	1	401	43.3008	7.06396	0.894646	1		0.801359	1		0.8364	1		0.844135	0.0291419	0.878816	1		0.93391	1		0.958718	1		0.923815	0.0841112
Traes_4DL_52F99CAC8	60.1	8.68	1	1	1	265	29.2658	7.56201	0.851683	1		0.875226	1		0.985079	1		0.903996	0.144605	0.981364	1		1.00234	1		0.911858	1		0.965187	0.330927
Traes_5AS_BB7A2B78E	60.04	17.07	1	1	2	82	9.63781	6.03662	0.995176	2	1.97422	1.02909	2	3.41918	0.920921	2	4.52355	0.981729	0.625044	1.04515	2	5.77024	1.06164	2	0.922744	1.00832	2	6.97209	1.03837	0.135289
Traes_4AL_290E7D446	59.7668	8.61	1	1	2	209	21.8664	4.44971	0.885392	2	14.4081	0.922573	2	17.6085	0.969893	2	10.0475	0.925953	0.0939318	0.871329	2	22.755	0.905165	2	3.54418	0.877507	2	16.3164	0.884667	0.00803813
Traes_4BS_AB39A503A	59.546	18.8	1	1	2	117	12.7745	4.97021	1.04406	2	22.776	1.00113	2	13.7802	1.05368	2	22.9766	1.03296	0.178131	1.70114	2	86.0397	1.65528	2	89.524	1.73417	2	98.192	1.69686	0.00107557
Traes_3B_DB22B1280	59.5311	5.25	2	2	2	495	54.308	6.07471	1.06427	2	4.81699	1.10725	2	10.8221	1.02127	2	9.34557	1.06426	0.122388	1.17177	2	14.213	1.18317	2	7.69701	1.12999	2	35.8091	1.16164	0.00985195
Traes_2AL_5ABA0ABE2	59.33	17.82	1	1	1	101	10.7786	5.0083	0.936144	1		0.943384	1		1.04738	1		0.975636	0.567672	1.14188	1		0.883345	1		1.05146	1		1.02556	0.767894
Traes_2BS_A4698146C	59.2982	9.27	1	1	2	205	22.5294	6.52197	0.977018	2	1.65527	0.982325	2	2.029	0.932314	2	0.23947	0.963885	0.150499	0.966705	2	13.4175	0.994527	2	3.08137	0.979551	2	7.23289	0.980261	0.133462
Traes_6BS_85060586F	59.19	4.58	1	1	1	349	38.4312	5.63037	0.914736	1		0.881808	1		0.912605	1		0.90305	0.0118281	0.939927	1		1.11781	1		1.20646	1		1.08806	0.377874
Traes_7AS_01CE436FF	59.0917	11.54	1	1	2	104	12.22	8.60205	0.921845	2	10.4802	0.94946	2	3.80495	0.979488	2	7.62681	0.950264	0.0961247	0.969358	2	5.417	0.947089	2	9.28222	0.983876	2	4.62125	0.966774	0.0899098
Traes_3B_DBB113CF1	58.8607	7.09	1	2	2	296	32.6776	5.30029	0.927198	1		0.869921	1		0.875547	1		0.890889	0.0267902	1.09326	1		1.07183	1		1.07058	1		1.07856	0.00866435
Traes_2BL_5A885C3DE	58.75	5.79	2	2	2	449	49.1071	6.91748	0.995756	2	11.5368	1.02259	2	0.0710008	0.880067	2	11.2915	0.966137	0.519697	1.13015	2	7.94902	1.00438	2	8.34693	1.19571	2	14.9515	1.11008	0.188916
Traes_5BL_E1CD866C7	58.6832	9.7	1	1	2	134	14.1773	7.04932	0.940612	2	6.67828	1.04446	2	5.24939	0.983893	2	9.31645	0.989656	0.76399	1.08314	2	10.2056	0.929026	2	8.50603	0.912248	2	17.9751	0.974805	0.688685
Traes_2AL_1CC09E982	58.63	14.17	1	1	2	120	13.6863	9.1001	0.875529	2	0.125516	0.875793	2	3.69227	0.930651	2	4.73432	0.893991	0.028621	0.874543	2	6.06448	0.80454	2	3.22296	0.882036	2	4.64305	0.853706	0.0272964
Traes_7AS_368D71F99	58.58	3.01	1	1	2	366	40.6669	5.10986	1.13325	2	11.4569	1.02233	2	16.9922	1.02747	2	4.44655	1.06102	0.233457	1.01867	2	6.72426	1.15114	2	7.71759	1.05007	2	6.45879	1.07329	0.208118
Traes_2DL_6ACC34788	58.57	8.52	2	2	2	305	31.5503	9.21729	0.985793	2	2.29613	0.999403	2	8.03634	1.01827	2	14.1663	1.00115	0.913594	0.914317	2	18.6896	0.886107	2	9.72951	0.955644	2	2.36299	0.918689	0.0564939
Traes_4BL_2CEFDE904	58.4316	3.78	1	1	2	370	42.9115	5.75732	1.03835	2	0.875071	0.94121	2	8.48847	0.976569	2	5.55618	0.985377	0.657747	1.13875	2	1.89721	0.919875	2	14.8732	1.1214	2	10.254	1.06001	0.482955
Traes_5DL_FD04EBB2F	58.42	12.59	1	1	1	278	29.4439	8.45557	1.16741	1		1.04263	1		1.34203	1		1.18402	0.168184	1.15992	1		1.2346	1		1.20512	1		1.19988	0.0116013
Traes_5BL_0F4F3F17F	58.4196	6.33	2	2	2	474	51.3221	5.61768	0.961935	2	0.105927	0.893265	2	3.03186	0.999406	2	9.37621	0.951535	0.259243	0.972368	2	2.21617	1.00185	2	11.1768	0.887964	2	19.0058	0.954061	0.310541
Traes_3AL_EEEA5630E	58.4	18.18	1	1	2	66	7.56912	11.1655	1.00081	2	8.44757	1.01594	2	14.6076	1.21169	2	48.3328	1.07615	0.378731	0.916992	2	19.3663	0.925399	2	8.46829	0.584572	2	26.4635	0.808988	0.230881
Traes_7DL_281C74D0E	58.3261	9.62	1	1	2	239	25.802	8.03076	0.981839	2	11.2478	0.830872	2	12.5121	0.889782	2	1.20983	0.900831	0.152557	0.937683	2	9.02999	0.845519	2	1.70076	0.946576	2	0.505815	0.909926	0.108162
Traes_4AL_22094E5BF	58.2846	6.7	2	2	2	522	55.1947	5.93506	1.04606	1		0.930206	2	8.68511	0.952429	2	15.9176	0.976231	0.572073	0.913324	2	0.390416	0.976055	2	2.06641	1.03966	2	7.03304	0.976345	0.583108
Traes_7DL_EC9DA9A4E	58.24	8.73	1	1	2	126	14.0336	7.23975	0.984281	2	9.9286	1.04981	2	17.283	0.875879	2	4.18814	0.969991	0.614018	0.86778	2	10.7712	0.863415	2	31.0083	0.775142	2	0.463956	0.835446	0.0320263
Traes_6DL_D46D8D6C2	58.19	9.7	1	1	1	237	25.8613	5.49072	0.968836	1		0.853148	1		1.10043	1		0.974138	0.751992	1.05076	1		0.879269	1		1.07163	1		1.00055	0.993588
Traes_5AL_236D13B4E	58.19	5.82	1	1	1	275	31.0376	5.0083	1.01931	1		0.909151	1		1.00219	1		0.976882	0.569001	1.0098	1		1.07929	1		1.16573	1		1.08494	0.200364
Traes_XX_329DB3891	58.19	2.92	1	1	1	445	48.2769	5.46533	0.826431	1		0.855792	1		0.858008	1		0.846744	0.0043801	0.596841	1		0.852112	1		0.995551	1		0.814835	0.253195
Traes_XX_ADF94E14D	58.19	7.96	1	1	1	226	23.1304	9.61279	0.939161	1		0.899143	1		1.04387	1		0.960724	0.458757	1.02078	1		0.857285	1		1.04245	1		0.973506	0.694764
Traes_4BS_11DDF29B31	58.1129	9.02	2	2	2	244	27.2573	7.09326	0.832225	2	4.21991	1.16669	2	14.5198	0.854437	2	0.920817	0.951118	0.69513	0.65032	2	17.0583	0.682121	2	11.4501	0.769055	2	0.417911	0.700499	0.0137497
Traes_1BL_66D2E2865	58.0479	2.31	1	1	2	694	74.035	5.0083	0.919618	2	4.10007	0.944028	2	3.60717	0.988982	2	3.16666	0.950876	0.136783	0.938829	2	8.53353	0.888935	2	2.79399	0.98667	2	7.38941	0.938145	0.159682
Traes_5AL_E72094B16	57.8778	32.69	2	2	2	104	11.3937	4.70361	1.00466	2	3.57161	0.993521	2	9.30694	0.957306	1		0.985163	0.408331	1.06581	2	10.4556	0.967205	2	5.73587	0.977856	2	1.6419	1.00362	0.918276
Traes_7AS_D5FAE55F5	57.82	12.09	1	1	2	91	9.95159	4.22119	1.00545	2	9.65237	1.08983	2	7.98734	0.96886	2	4.27159	1.02138	0.611137	1.02498	2	1.43956	0.813057	2	4.38274	0.979248	2	8.82751	0.939096	0.444041
Traes_4DL_F2EFCED0C	57.8	11.54	2	2	2	286	33.2092	5.65576	0.965298	2	7.8294	0.973476	2	21.8395	1.04997	2	18.7187	0.996248	0.902068	1.0701	2	9.42302	1.05348	2	15.8011	1.17036	2	30.6473	1.09798	0.115301
Traes_2AL_85FCE950B	57.76	5.21	2	2	2	480	53.383	6.69775	1.02678	2	19.7178	1.11717	2	21.7065	0.994423	2	3.16744	1.04612	0.336025	0.980984	2	14.72	0.984531	2	30.6917	1.054	2	9.03711	1.00651	0.809992
Traes_3B_B5966F991	57.75	12.38	2	2	2	210	23.2792	5.19873	0.900127	2	20.0956	0.931075	2	24.9836	1.0756	2	7.65624	0.968933	0.623637	1.01072	2	6.91092	1.05295	2	41.0414	1.03291	2	13.5525	1.03219	0.118556
Traes_2AS_F113C4119	57.74	7.8	1	1	1	205	22.9348	8.39697	0.92457	1		0.827676	1		0.892937	1		0.881728	0.0535455	0.876422	1		1.00501	1		0.876442	1		0.91929	0.20037
Traes_7BS_A6EF003A8	57.71	1.3	1	1	1	1227	133.805	5.45264	1.05301	1		1.07866	1		1.08393	1		1.07187	0.0171957	1.12113	1		1.04347	1		0.91881	1		1.0278	0.683528
Traes_4BL_749A92D3C	57.686	13.33	2	2	2	210	23.9263	5.90967	0.952751	2	24.3876	1.17022	2	5.5985	1.12243	2	13.1206	1.0818	0.340807	0.996151	2	25.6808	1.08617	2	10.5819	1.04809	2	11.7633	1.04347	0.237582
Traes_7AS_C9FAD8A6A	57.62	8.8	1	1	1	250	28.2086	5.03369	0.831425	1		0.925019	1		0.961775	1		0.906073	0.136561	1.07163	1		0.907698	1		0.859594	1		0.946308	0.490875
Traes_XX_69E0BDDD8	57.5603	14.58	3	3	3	240	26.9339	5.65576	1.15511	3	11.522	1.10411	3	6.86018	1.18534	3	4.39954	1.14818	0.0246477	1.57896	3	3.76866	1.78464	3	2.53407	1.30952	3	22.3948	1.55771	0.0557984
Traes_3B_11C4E96A0	57.5233	14.1	3	3	3	312	34.3786	6.7417	0.934694	3	12.0252	0.986353	3	12.1496	1.04488	3	0.0266881	0.988643	0.755358	1.02653	3	8.76378	1.13871	3	7.91671	1.06514	3	4.00675	1.07679	0.144763
Traes_5BS_BD9F3DDA4	57.36	4.54	1	1	1	441	47.3084	7.23975	0.870316	1		0.759865	1		1.12153	1		0.917237	0.52017	1.02879	1		0.914809	1		1.01928	1		0.987626	0.76696
Traes_7DS_F4DB5886C	57.3	13.64	1	1	1	132	14.2115	9.71533	0.904798	1		0.959727	1		1.01644	1		0.960323	0.343438	1.01316	1		0.842442	1		0.958914	1		0.938172	0.344447
Traes_3B_BB738CBEC	57.2	4.95	1	1	1	323	35.7746	5.51611	0.919859	1		0.977997	1		0.925036	1		0.940964	0.0863791	0.983709	1		0.851686	1		0.91185	1		0.915748	0.157944
Traes_3AL_16B44CDDB	57.09	15.06	1	1	1	166	18.3047	6.56592	0.907645	1		0.908456	1		0.965667	1		0.927256	0.0631787	0.942305	1		0.942177	1		0.964224	1		0.949569	0.020466
Traes_XX_1F0D4B0DE	57.09	4.56	1	1	1	439	48.3477	6.39209	1.02298	1		1.00176	1		1.0314	1		1.01871	0.167832	0.993398	1		0.918902	1		1.01303	1		0.975109	0.476813
Traes_7AS_96CEAC192	57.08	8.45	1	1	1	284	31.9646	6.65381	0.905351	1		0.783964	1		0.778657	1		0.822657	0.0503559	0.923553	1		0.792068	1		0.856279	1		0.8573	0.0640399
Traes_4BS_70BF09320	56.8905	5.97	1	1	2	134	15.6677	5.23682	1.00278	2	9.21975	0.902717	2	10.4571	0.910941	2	28.903	0.938812	0.196633	0.990543	2	5.47147	1.30602	2	21.0198	1.16121	2	8.57202	1.15259	0.236175
Traes_3DS_6212EC355	56.87	7.01	2	2	2	385	42.614	5.12256	1.03675	2	7.42714	1.0058	2	5.79894	1.00481	2	5.5508	1.01578	0.271188	1.03855	2	0.875807	1.00723	2	9.29624	1.13521	2	0.308142	1.06033	0.257788
Traes_3B_67E790B47	56.82	3.17	2	2	2	884	103.266	9.05615	1.09661	2	13.7731	1.14177	2	19.284	1.22922	2	17.2273	1.15587	0.0570775	1.20273	2	7.98354	1.16957	2	11.4523	1.24182	2	3.06609	1.20471	0.0102451
Traes_6AS_3D4DFC83B	56.81	2.43	1	1	1	906	101.777	6.59521	0.926441	1		1.06994	1		1.08253	1		1.0263	0.651738	0.959187	1		1.08848	1		1.09779	1		1.04849	0.391663
Traes_4AL_DB38630BD	56.81	33.96	1	1	1	53	5.97394	6.55127	0.947024	1		0.918502	1		1.04462	1		0.97005	0.514994	1.01379	1		1.00705	1		0.953866	1		0.991571	0.700016
Traes_4DS_3A6A1733C	56.7849	6.3	1	1	4	127	13.2578	9.92041	0.981018	4	15.3989	1.01963	4	8.43446	0.972381	4	5.75698	0.99101	0.59906	1.09059	4	7.6373	0.994898	4	14.3107	0.898285	4	12.1091	0.994592	0.931283
Traes_XX_7143F6C77	56.76	3.92	2	2	2	459	49.0658	5.17334	0.959904	2	1.41647	1.07464	2	1.55454	0.912068	2	1.38598	0.982203	0.747559	1.02799	2	9.21166	1.26722	2	64.4887	0.969989	2	2.09234	1.0884	0.433664
Traes_XX_DB1A7CE00	56.72	5.17	1	2	2	406	43.9155	4.90674	1.01493	1		0.978609	1		0.982574	1		0.992036	0.560278	1.05492	1		1.2138	1		1.09096	1		1.11989	0.130209
Traes_4DL_3E829438C	56.71	12.5	1	1	1	176	17.9425	4.97021	1.06333	1		0.998301	1		1.17703	1		1.07955	0.267156	1.00833	1		0.929313	1		0.972515	1		0.970053	0.32017
Traes_3AL_38DF202C5	56.45	3.65	1	1	1	520	56.7705	6.53662	0.911007	1		0.84595	1		0.868275	1		0.875077	0.0225555	0.908868	1		0.920773	1		0.921333	1		0.916991	0.00238943
Traes_3B_FAC41DF7F	56.45	15.28	1	1	2	72	7.98211	5.47803	1.01027	2	3.99724	1.1943	2	23.298	0.960233	2	39.5177	1.05494	0.520877	1.07537	2	7.83946	1.07025	2	16.9621	1.16668	2	26.3507	1.1041	0.0798502
Traes_2AS_E714D8C86	56.37	6.91	1	1	1	188	21.3428	11.4731	0.959951	1		0.826044	1		0.96896	1		0.918318	0.219159	1.19309	1		0.874073	1		0.951152	1		1.0061	0.955132
Traes_1AL_41D1791E7	56.3561	18.24	2	2	2	148	16.2169	5.42725	0.911537	2	5.92848	1.03023	2	0.828014	1.0433	2	13.0611	0.995025	0.916363	0.878713	2	15.4369	0.880287	2	2.59881	0.931514	2	18.4026	0.896838	0.0271209
Traes_2BL_4F7336ACE	56.25	10.5	2	2	2	181	20.0796	9.01221	1.09395	2	3.1839	1.16002	2	13.7498	1.12654	2	8.22018	1.12684	0.0218755	1.05472	2	3.16114	1.10026	2	2.10806	0.909142	2	13.5725	1.02137	0.746356
Traes_5AL_A3A8264A8	56.14	3.06	1	1	1	620	70.0506	9.01221	0.87555	1		0.644112	1		1.1099	1		0.876522	0.4554	0.97014	1		0.769727	1		1.1671	1		0.968987	0.812232
Traes_2DL_F8CF41335	56.1	7.03	2	2	2	313	33.8691	5.73193	0.927174	2	22.3964	0.948968	2	10.7748	0.938768	2	25.1618	0.938304	0.0102528	0.931582	2	11.0781	0.771519	2	15.7579	0.802303	2	2.89177	0.835134	0.078224
Traes_5AS_AF766B5B5	56.0214	13.11	1	2	2	244	28.8668	6.37939	0.961451	1		0.933992	1		1.05572	1		0.983723	0.70196	0.975604	1		0.981551	1		0.980357	1		0.979171	0.00751908
Traes_5AL_4DECEFAE9	55.99	4.86	1	1	1	370	41.088	6.12549	0.937506	1		0.909529	1		1.00676	1		0.951263	0.233744	1.02522	1		0.988303	1		1.05321	1		1.02224	0.358238
Traes_5BL_628390692	55.98	9.4	1	1	2	117	12.3591	8.33838	0.594833	2	11.375	2.62603	2	11.7469	0.648895	2	16.6744	1.28992	0.706708	0.192264	2	80.3205	0.379901	2	32.9236	0.394794	2	26.9381	0.32232	0.00912149
Traes_5DL_D6C9FBA54	55.9153	27.94	1	1	2	68	7.30998	9.70068	1.09883	1		1.08519	1		1.0575	1		1.08051	0.0220566	1.05244	1		1.18215	1		1.02745	1		1.08734	0.210097
Traes_6DS_EDC58F790	55.8976	28.3	2	2	2	53	5.87188	4.61475	0.972377	2	26.5022	0.95611	2	34.4101	0.914733	2	9.39006	0.94774	0.0930082	0.974367	2	9.17248	0.957155	2	30.8173	0.92197	2	33.1017	0.951164	0.0868932
Traes_1AL_E1AB079FF	55.85	3.65	1	1	2	356	39.593	5.16064	0.950937	2	4.29712	0.826503	2	0.638065	0.911545	2	0.34609	0.896328	0.105888	0.908271	2	1.22329	1.09933	2	22.189	0.95662	2	7.12276	0.988075	0.854541
Traes_1BL_A1A6E39BD	55.84	2.25	1	1	1	800	88.7183	6.16357	0.961735	1		0.799601	1		0.897132	1		0.886156	0.136999	0.798379	1		0.818892	1		0.979657	1		0.865643	0.143745
Traes_3AL_38C938194	55.82	6.18	2	2	2	550	61.4547	5.04639	1.00348	2	0.407149	0.990685	2	4.45375	1.05689	2	16.2238	1.01702	0.489645	1.05716	2	4.88411	1.0034	2	0.707162	1.0797	2	8.02849	1.04675	0.174844
Traes_4AS_B9F2F6646	55.78	8.49	1	1	1	259	28.7012	5.64307	1.06891	1		1.05271	1		1.06692	1		1.06285	0.00652173	1.1309	1		1.11153	1		1.14192	1		1.12812	0.00477259
Traes_3AL_A4BA70CCB	55.68	9.09	1	1	1	198	22.3856	6.69775	1.11714	1		1.1427	1		1.01186	1		1.09057	0.152073	0.996603	1		1.10181	1		1.23224	1		1.11022	0.247226
Traes_2AL_BA66820B0	55.65	12.99	2	2	2	177	18.9509	9.20264	1.09118	2	16.9163	1.03819	2	13.8044	1.08839	2	27.7036	1.07259	0.0519183	1.08854	2	19.0964	0.981411	2	49.5567	1.03308	2	27.368	1.03435	0.382469
Traes_5DL_3BEACBDF2	55.62	6.42	1	1	1	296	32.4707	5.42725	0.932756	1		0.956148	1		0.912111	1		0.933672	0.0348676	1.16051	1		0.926821	1		1.03576	1		1.04103	0.605156
Traes_XX_4C1A8069A	55.54	11.43	1	1	1	245	26.1427	7.88428	1.03715	1		1.01474	1		0.953191	1		1.0017	0.952261	1.06553	1		1.09728	1		1.01562	1		1.05948	0.129409
Traes_5AL_D8E09D319	55.53	8.5	2	2	2	400	45.5999	6.55127	1.07241	2	4.20018	1.00496	2	10.167	1.05217	2	9.19105	1.04318	0.163292	0.999889	2	10.8661	0.963174	2	6.29572	1.04515	2	0.580048	1.00274	0.918621
Traes_5BL_451383DB0	55.53	2.17	2	2	2	1015	116.493	5.93506	1.00194	2	10.3648	1.01531	2	10.508	1.03941	2	18.9967	1.01889	0.227021	1.09176	2	5.65987	1.04706	2	25.2605	1.05394	2	9.27527	1.06425	0.0437312
Traes_XX_175EF4A84	55.4627	10.49	2	2	2	324	36.1005	6.99072	1.06208	2	11.5273	1.0596	2	12.8231	1.24452	2	19.6008	1.12207	0.184373	1.25866	2	8.2251	1.24263	2	13.4521	1.34915	2	1.82863	1.28348	0.0134095
Traes_4DL_BAC2D8210	55.46	20.48	1	1	1	83	9.04579	5.90967	0.875508	1		0.896542	1		1.05759	1		0.943212	0.427501	1.12541	1		1.13777	1		1.03435	1		1.09918	0.0932432
Traes_3AS_A3CE60E4F	55.44	7.46	1	1	1	228	24.4041	5.16064	0.939431	1		0.970123	1		1.02153	1		0.977029	0.438714	0.961016	1		0.907933	1		0.931684	1		0.933544	0.0494411
Traes_XX_34F4EF2F1	55.36	4.43	1	1	2	203	22.1551	9.40771	0.86601	2	5.22919	1.01459	2	14.3136	1.05428	2	11.0729	0.978293	0.741237	0.96418	2	0.588622	0.943054	2	8.0032	1.08101	2	6.03068	0.996081	0.935539
Traes_7DL_A06D5110A	55.33	14.18	2	2	2	141	15.4099	5.37646	0.943505	2	0.794308	0.839272	2	18.5317	0.914988	2	2.70557	0.899255	0.0835331	1.03554	2	5.20965	0.936416	2	13.2552	0.761574	2	20.4401	0.911176	0.382896
Traes_6AL_B0BAFBDC1	55.22	5.03	1	1	1	318	35.0683	5.36377	1.23562	1		1.10974	1		0.987196	1		1.11085	0.262206	1.07816	1		1.02785	1		1.01452	1		1.04017	0.173903
Traes_5DL_DD86DDE40	55.1987	5.08	1	2	2	394	42.1693	6.53662	1.113	1		0.934893	1		0.955277	1		1.00106	0.986712	0.763033	1		0.901459	1		0.97087	1		0.878454	0.184923
Traes_4BL_1C9103753	55.18	9.88	1	1	1	172	18.7366	6.31592	1.09743	1		0.850439	1		1.02383	1		0.990569	0.909294	1.07588	1		1.13809	1		1.0785	1		1.09749	0.0407766
Traes_1AL_6CDAB2400	55.16	5.68	1	1	2	317	35.5524	4.65283	1.05373	1		1.07989	1		1.02927	1		1.0543	0.0654328	1.02446	1		1.07814	1		1.22022	1		1.10761	0.20671
Traes_6DS_B6E53FECE	55.1	8.81	1	1	1	159	17.1514	4.83057	1.04204	1		1.04158	1		0.893958	1		0.992529	0.89342	0.982578	1		1.01507	1		0.95569	1		0.984447	0.460584
Traes_6BL_1F4D56EA7	55.04	6.27	2	2	2	335	35.9358	6.94678	1.06129	2	1.89304	1.09999	2	4.23981	1.03068	2	4.80658	1.06399	0.0857766	1.0268	2	11.7113	1.18167	2	6.68688	1.04217	2	3.21616	1.08355	0.231982
Traes_5BL_50C5F7E9C	54.9892	10.43	2	2	2	326	37.2613	5.66846	0.922963	2	8.86135	0.918823	2	3.52869	0.968042	2	14.3275	0.936609	0.0566231	0.955474	2	5.5168	0.997638	2	0.477663	1.0723	2	9.70505	1.00847	0.827298
Traes_7BS_DB9D64BC5	54.9661	2.98	1	1	2	470	50.317	9.51025	0.912366	2	7.58856	0.915982	2	1.73035	1.05897	2	9.53781	0.962441	0.518009	0.937211	2	18.6674	0.853585	2	13.4651	0.993095	2	3.95548	0.927964	0.217543
Traes_6AL_FB579F7ED	54.93	8.87	1	1	1	203	22.0917	6.20166	1.0285	1		0.914482	1		0.919245	1		0.954076	0.342768	1.0986	1		0.851733	1		0.87527	1		0.941867	0.536841
Traes_2DL_868EFCEB6	54.9189	11.51	1	1	2	139	14.3643	6.27783	0.911038	2	0.306456	0.910898	2	4.79248	0.833156	2	5.04857	0.885031	0.0473138	0.947346	2	6.62064	1.01271	2	6.61554	1.00349	2	10.822	0.987848	0.612228
Traes_XX_7114A2EC0	54.86	2.53	1	1	1	396	43.8992	6.13818	1.04035	1		0.850465	1		0.991691	1		0.960835	0.562641	1.11659	1		0.741606	1		0.721804	1		0.860002	0.389491
Traes_2AL_324787FB6	54.8002	23.13	2	2	2	147	16.4704	6.04932	0.965853	2	10.3367	0.881527	2	12.7035	0.906383	2	1.74907	0.917921	0.0816795	0.990738	2	7.01816	0.98028	2	15.6394	0.969757	2	8.48708	0.980258	0.082631
Traes_2DL_3B3563FE9	54.8	7.3	1	1	1	274	32.4843	5.17334	0.981204	1		0.985125	1		1.07608	1		1.01414	0.693041	0.915416	1		0.958894	1		0.992265	1		0.955525	0.183632
Traes_6BL_98D63690F	54.779	6.01	1	1	2	333	35.7852	6.40479	0.958171	2	1.82912	1.00444	2	5.47682	0.925227	2	3.88098	0.962612	0.245182	1.04683	2	6.27444	1.01545	2	3.12033	1.0185	2	4.51413	1.02693	0.114518
Traes_6DL_33F8A5EF4	54.71	2.55	1	1	1	707	79.0942	6.65381	0.974136	1		0.800657	1		0.866616	1		0.88047	0.141806	0.979634	1		1.014	1		1.04056	1		1.0114	0.584334
Traes_3AL_8BBF67A63	54.7	15.85	1	1	1	82	9.59024	9.30518	0.887909	1		0.840959	1		0.895781	1		0.874883	0.0181998	0.866532	1		0.840169	1		0.810482	1		0.839061	0.00996806
Traes_2BS_9F1E76FCA	54.69	3.61	1	1	1	498	54.2141	9.68604	1.0338	1		0.880273	1		1.02748	1		0.980518	0.735147	0.955606	1		0.879786	1		0.937787	1		0.924393	0.08071
Traes_4DS_FD6DED0F1	54.472	5.71	1	2	2	473	51.2929	7.94287	1.05127	1		0.928603	1		0.983876	1		0.987915	0.765777	0.949255	1		1.10797	1		1.11284	1		1.05669	0.402077
Traes_5DL_5E2AECAD6	54.45	14.56	1	1	1	103	10.8315	7.38623	0.888302	1		0.847072	1		0.971418	1		0.902264	0.11611	0.793724	1		0.75134	1		0.927606	1		0.824223	0.0804564
Traes_7BL_BE36675C8	54.4362	8.82	2	2	2	340	37.342	5.80811	0.756178	1		0.744567	1		0.733562	1		0.744769	0.000653804	0.731431	1		0.772888	1		0.759525	1		0.754615	0.00246945
Traes_6AS_126133A6E	54.43	5.04	1	1	1	496	53.9682	5.35107	1.07536	1		0.952303	1		0.922196	1		0.983286	0.755399	1.04955	1		1.05124	1		0.876498	1		0.992429	0.90804
Traes_4AS_DAA8DDE2D	54.3977	9.23	1	1	3	130	14.2384	6.37939	1.03605	3	6.37829	1.14629	3	5.52007	1.00944	3	6.57908	1.06392	0.266559	0.958702	3	1.46797	1.08112	3	30.7119	0.941016	3	3.04669	0.993612	0.898002
Traes_7BL_97526A990	54.3179	4.83	1	1	2	331	35.1187	6.53662	1.04409	2	12.1473	0.976886	2	8.80316	0.906406	2	2.67129	0.975792	0.604474	1.06581	2	2.17567	0.963984	2	14.464	0.957763	2	8.65226	0.995853	0.916573
Traes_5BL_DA3CCA710	54.27	24.49	1	1	1	49	5.85802	7.34229	1.17972	1		0.961472	1		1.05801	1		1.0664	0.403284	1.01055	1		1.04037	1		1.18858	1		1.07983	0.284081
Traes_5AL_FA343C79C	54.26	2.49	1	1	1	763	84.3966	5.50342	0.892754	1		0.946775	1		1.02044	1		0.953323	0.334373	0.888593	1		0.903263	1		0.940689	1		0.910848	0.028957
Traes_XX_86D4B068E	54.25	3.56	1	1	2	225	24.8254	5.04639	0.883641	2	9.75257	0.85333	2	17.5784	0.865339	2	29.4552	0.867437	0.00439023	0.935336	2	7.38914	1.04822	2	17.3362	0.889174	2	21.3089	0.957578	0.463961
Traes_3DL_0B42B880D	54.05	2.87	1	1	1	523	57.8471	5.47803	0.985497	1		1.0249	1		1.07075	1		1.02705	0.386743	0.922267	1		0.813011	1		1.04337	1		0.926217	0.382911
Traes_5AL_032F661BF	53.99	4.4	1	1	1	318	35.0654	5.96045	0.964834	1		1.24492	1		1.02429	1		1.07802	0.456493	0.955504	1		0.860961	1		0.903015	1		0.906493	0.0759227
Traes_6AL_EE4CF1B3E	53.97	3.48	1	1	1	287	30.9111	6.13818	1.09216	1		1.014	1		1.01155	1		1.03924	0.276498	0.922335	1		1.22396	1		0.916608	1		1.02097	0.855475
Traes_6AS_FA72332F1	53.91	0.88	1	1	1	2047	231.839	5.87158	1.00016	1		1.00195	1		0.998851	1		1.00032	0.75655	1.06795	1		0.962677	1		1.12053	1		1.05038	0.391035
Traes_2BL_C3533A6D6	53.8948	7.61	2	2	2	289	32.1356	6.07471	0.878482	2	7.17841	0.752034	2	7.80035	0.865582	2	7.58828	0.832033	0.0527189	1.06489	2	9.89129	0.931682	2	1.84964	0.846913	2	3.40144	0.947829	0.497316
Traes_5AL_833A3E425	53.89	8.63	1	1	2	139	15.4018	5.56689	1.00737	2	13.1214	1.10463	2	9.41202	1.12466	2	3.0124	1.07889	0.161299	1.0319	2	20.1251	1.22953	2	5.79367	1.2392	2	5.5427	1.16688	0.132128
Traes_4BS_0AACB12E3	53.89	1.89	2	2	2	954	98.502	7.23975	0.994251	2	15.1618	1.087	2	4.54558	1.09635	2	4.60565	1.0592	0.210906	0.922644	2	12.643	1.08383	2	25.5397	1.08396	2	4.20667	1.03014	0.631378
Traes_3AS_E8F7CBED7	53.85	2.9	1	1	1	656	75.3626	7.47412	0.957887	1		0.956647	1		0.992966	1		0.969167	0.12232	0.922849	1		0.940673	1		1.03163	1		0.96505	0.408454
Traes_3AL_7BCADDE08	53.7762	6.15	1	1	2	179	21.4353	10.4038	1.18424	2	3.7294	1.21396	2	5.77097	1.12277	2	1.97814	1.17366	0.0230856	1.10555	2	8.69026	1.16429	2	9.54298	1.0569	2	5.35392	1.10891	0.0725313
Traes_6AS_709C99BD1	53.49	26.67	1	1	1	75	7.5456	9.56885	1.2234	1		2.13536	1		1.3701	1		1.57629	0.17839	1.28016	1		1.26154	1		1.2035	1		1.2484	0.00852469
Traes_3AS_719D37CCA	53.4669	9.79	1	1	2	143	15.7685	9.99365	1.0425	2	8.68499	0.834749	2	11.2823	1.07554	2	13.3306	0.984264	0.853941	1.07039	2	1.09605	0.883769	2	7.38699	1.02107	2	4.93088	0.991743	0.895988
Traes_3AS_0D233DB25	53.43	3.3	1	1	1	364	41.2052	4.64014	1.24798	1		1.26208	1		1.16377	1		1.22461	0.0181651	1.19362	1		1.24719	1		1.11302	1		1.18461	0.0418331
Traes_3DL_8F17D7E07	53.3679	5.57	2	2	2	485	53.3567	7.66455	1.13876	2	10.8311	1.18722	2	1.38141	1.07855	2	17.9176	1.13484	0.0502782	1.12124	2	15.546	0.976576	2	2.11158	1.09916	2	2.17505	1.06566	0.2819
Traes_2DS_DEF497499	53.33	19.15	1	1	1	94	9.62898	9.49561	0.933874	1		0.776573	1		0.916489	1		0.875646	0.129816	0.885692	1		0.89028	1		0.961385	1		0.912452	0.0701825
Traes_1AS_B064460F3	53.23	3.85	1	1	1	545	60.249	5.26221	1.03259	1		0.924601	1		0.91642	1		0.957869	0.377292	1.09674	1		1.01777	1		1.14009	1		1.08486	0.141253
Traes_4BS_D4B186E19	53.22	25	1	1	1	80	8.30686	4.58936	1.0367	1		1.02876	1		1.20657	1		1.09068	0.258351	1.1405	1		0.967757	1		1.22946	1		1.11257	0.280468
Traes_2BS_EB9A410DE	53.2134	10.53	2	2	2	285	31.4536	5.89697	0.938602	2	14.6532	0.949094	2	20.6769	0.952865	2	16.9467	0.946854	0.00638513	1.08382	2	7.90205	0.989376	2	22.2685	1.0255	2	30.2792	1.0329	0.354337
Traes_5BL_69CCE2DA4	53.19	22.45	1	1	1	49	5.78286	7.03467	0.943715	1		1.0131	1		1.02164	1		0.992819	0.798447	1.11088	1		1.04908	1		0.991923	1		1.05063	0.278427
Traes_6DS_8E81EA463	53.1449	1.17	2	2	2	2908	316.982	4.04346	1.05388	2	2.20223	0.989822	2	20.0415	1.00126	2	16.4119	1.01499	0.526753	1.15095	2	12.4661	0.931666	2	6.4918	1.09145	2	4.27558	1.05802	0.468987
Traes_3AL_22AC5CBE4	53.13	15.09	1	1	1	106	12.2789	4.90674	0.885735	1		0.893576	1		0.889158	1		0.88949	0.000421509	0.948537	1		0.892589	1		0.895419	1		0.912182	0.0403518
Traes_XX_9B77C93E6	53.01	2.68	1	1	1	522	58.7811	6.59521	1.04633	1		1.25227	1		1.15438	1		1.15099	0.126401	1.39458	1		1.29751	1		1.28475	1		1.32561	0.0111547
Traes_2BL_FE12999C6	53.0087	19.19	2	2	3	198	22.0538	5.98584	1.09673	3	10.2734	0.911893	3	31.6085	1.25341	3	12.5501	1.08734	0.46954	1.11217	3	14.4042	1.22971	3	2.15573	1.27859	3	3.85798	1.20682	0.0525612
Traes_2BL_4704A50AE	53	8.57	1	1	1	210	22.4016	8.85107	0.904287	1		0.879965	1		1.01819	1		0.934148	0.262221	1.07895	1		0.990343	1		1.16978	1		1.07969	0.263797
Traes_7DS_D9A6063F0	52.9799	14.4	2	2	2	243	27.1591	5.84619	0.949294	1		0.933406	1		0.939901	1		0.940867	0.00602702	1.06728	1		0.896026	1		1.05392	1		1.00574	0.92638
Traes_XX_7BE5FB01F	52.97	3.9	1	1	1	462	49.3815	6.37939	0.981084	1		0.880817	1		0.955228	1		0.939043	0.179718	1.06607	1		1.0359	1		1.06673	1		1.05623	0.0311823
Traes_4BS_16604050F	52.95	21.92	1	1	1	73	7.97627	6.59521	1.0288	1		1.21481	1		1.2284	1		1.15734	0.134502	1.29927	1		1.03688	1		1.28552	1		1.20722	0.135682
Traes_5BL_7E70523B6	52.95	10.22	1	1	1	137	15.4561	9.40771	0.946487	1		0.969406	1		1.02986	1		0.981917	0.542725	0.928366	1		0.979001	1		1.04694	1		0.98477	0.700863
Traes_2AS_90E3B2E76	52.86	3.53	2	2	2	879	96.6839	7.48877	0.887477	2	0.262729	0.944106	2	1.24733	1.04681	2	3.46347	0.959465	0.476365	0.990285	2	8.4283	0.932835	2	8.21064	1.04833	2	12.1112	0.990484	0.802167
Traes_4BL_09186DE10	52.84	5.93	1	1	1	337	38.2773	6.94678	0.898949	1		0.78206	1		0.967512	1		0.88284	0.162893	0.986002	1		0.876246	1		0.874762	1		0.912337	0.140328
Traes_2BS_3A775F5F1	52.826	12.5	1	2	2	176	18.5225	7.56201	1.04594	1		0.991431	1		1.0504	1		1.02926	0.262718	1.03068	1		1.00907	1		0.980464	1		1.00674	0.688603
Traes_5DL_5DE2607B8	52.79	13.16	1	1	1	114	13.0205	6.56592	1.16025	1		0.979966	1		1.32606	1		1.15542	0.260147	1.2487	1		1.22794	1		1.17428	1		1.21697	0.0102805
Traes_XX_38F822E5A	52.73	5.99	1	1	1	334	38.8811	9.27588	0.91299	1		0.941996	1		0.81234	1		0.889109	0.105943	1.02897	1		0.883943	1		0.974947	1		0.96262	0.470236
Traes_7BL_3914894D4	52.65	7.66	1	1	1	222	23.9817	5.18604	1.0146	1		0.972859	1		1.0835	1		1.02365	0.53972	1.03218	1		0.923219	1		1.04579	1		1.0004	0.992795
Traes_5BL_20059327B	52.64	1.86	1	1	1	431	46.1818	8.03076	1.09497	1		1.03782	1		1.00677	1		1.04652	0.213508	1.14905	1		1.14389	1		1.00668	1		1.09987	0.165457
Traes_2AS_2836AF501	52.59	12.62	1	1	1	103	11.1116	9.5249	1.00558	1		1.16957	1		0.893156	1		1.02277	0.803307	0.92448	1		0.880543	1		0.927378	1		0.910801	0.0276616
Traes_2BS_B222598CE	52.55	14.69	2	2	2	177	19.2635	7.35693	1.02885	2	0.229283	1.01325	2	2.23052	0.961143	2	2.07289	1.00108	0.962647	1.03294	2	5.33861	1.11594	2	26.2063	1.03341	2	7.49579	1.06076	0.158525
Traes_2DL_2BC61A322	52.55	3.65	1	1	1	301	31.9101	5.5415	0.899833	1		0.938934	1		1.04765	1		0.962139	0.482098	1.09678	1		1.02708	1		1.03201	1		1.05196	0.146751
Traes_4BL_8C0AF2A56	52.5	12.25	1	1	1	204	22.5057	5.19873	0.812041	1		0.959993	1		0.946007	1		0.906014	0.184467	1.08477	1		0.982755	1		1.10532	1		1.05762	0.267805
Traes_3AL_5790EDDE7	52.44	6.62	1	1	1	136	15.9003	9.14404	1.06292	1		0.944017	1		0.965196	1		0.99071	0.823419	1.47043	1		0.871364	1		0.868291	1		1.07003	0.7599
Traes_XX_FC27E8E86	52.411	2.24	2	2	2	1295	142.831	6.37939	1.10158	2	4.12936	1.10435	2	16.897	1.15608	2	16.8316	1.12067	0.0208947	1.11344	2	7.95063	0.991933	2	4.63958	1.19678	2	0.635371	1.10072	0.232451
Traes_4AL_45EFB118E	52.33	2.89	1	1	1	553	63.0074	6.65381	0.986517	1		0.900851	1		0.997374	1		0.96158	0.335194	1.09186	1		0.960195	1		0.976856	1		1.00964	0.837543
Traes_2AS_6D59C67F0	52.32	7.37	1	1	1	285	31.3685	5.77002	0.858653	1		0.896123	1		1.00895	1		0.921242	0.223344	0.906954	1		1.03731	1		0.908202	1		0.950824	0.373379
Traes_5AS_A21865D2A	52.26	13.26	1	1	1	181	20.0965	4.95752	1.11953	1		0.865886	1		1.05843	1		1.01462	0.866	1.04975	1		0.965194	1		1.02466	1		1.0132	0.651085
Traes_7DS_52F1E4F62	52.23	19.73	2	2	2	147	17.0231	11.019	1.20209	2	14.9845	1.21141	2	5.29778	1.11967	2	6.6192	1.17773	0.0258668	1.03688	2	3.39927	1.18177	2	0.4027	1.21058	2	2.17733	1.14308	0.116886
Traes_5DL_95900F5DB	52.19	9.64	1	1	1	166	17.7619	5.24951	0.946242	1		0.815461	1		0.809521	1		0.857075	0.085182	0.951847	1		0.862381	1		1.01623	1		0.943487	0.332766
Traes_XX_CD57FEB1D	52.18	5.26	1	1	1	323	33.7779	10.1108	1.02388	1		0.970374	1		0.967701	1		0.987319	0.559945	0.952779	1		1.04499	1		1.02345	1		1.00707	0.823289
Traes_7AL_332577B77	52.0619	4	1	1	2	250	26.9123	9.53955	1.0059	2	27.7483	1.05205	2	9.46526	0.915484	2	17.1084	0.991146	0.845771	1.10248	2	28.6253	1.26292	2	12.858	1.29157	2	5.82538	1.21899	0.0652044
Traes_5BL_5D0539D02	52.06	4.78	1	1	1	335	35.4159	5.46533	0.930375	1		0.919203	1		0.951994	1		0.933857	0.0205256	0.98139	1		1.017	1		1.03698	1		1.01179	0.54368
Traes_3B_A95A9D4C9	51.9714	22.96	2	2	2	135	14.4754	7.51807	0.916325	2	12.7795	0.915628	2	6.09921	1.02792	2	8.11651	0.953291	0.337218	0.866968	2	14.6548	0.923223	2	8.21547	0.970757	2	9.44269	0.920316	0.117295
Traes_XX_0CE9803BE	51.96	5.53	1	1	1	217	22.6837	7.45947	0.728708	1		0.723169	1		0.777269	1		0.743049	0.00444299	0.922225	1		0.748157	1		0.889376	1		0.853253	0.110821
Traes_1BL_ECFAFD376	51.9	18.84	1	1	1	69	7.68071	4.41162	1.08827	1		1.15818	1		1.07357	1		1.10667	0.0549835	0.9648	1		1.11639	1		1.05943	1		1.04687	0.400136
Traes_6BS_89265ECAD	51.83	8.09	1	1	1	235	25.6987	8.85107	0.868572	1		0.975242	1		1.00736	1		0.950391	0.358486	0.945354	1		0.89668	1		1.00392	1		0.948652	0.23951
Traes_3B_34C1F24FA	51.76	8.42	1	1	1	190	20.7514	5.2749	0.814274	1		1.03111	1		0.938135	1		0.92784	0.369449	0.946085	1		1.11814	1		1.0266	1		1.03028	0.604415
Traes_6AL_BC90E95BB	51.7417	3.1	1	1	2	290	32.1799	9.1001	0.962077	2	0.220856	0.997792	2	7.8105	0.874385	2	5.40575	0.944751	0.270814	0.889815	2	10.4326	0.983889	2	19.9315	0.980763	2	8.33965	0.951489	0.256468
Traes_7BS_7FA361616	51.6	3.25	1	1	1	493	54.4156	4.58936	0.852901	1		0.942024	1		0.96099	1		0.918638	0.134664	0.919066	1		0.907075	1		0.869637	1		0.898593	0.0208762
Traes_5DL_3E0A9EAF5	51.52	11.2	2	2	2	259	29.1133	5.59229	0.957693	2	9.51242	1.00236	2	10.6864	1.03753	2	10.8298	0.999196	0.975405	1.00069	2	2.46783	0.977462	2	11.4816	1.00936	2	7.43989	0.995835	0.704532
Traes_6DL_F280CA84C	51.5183	4.02	1	1	2	199	19.2358	8.33838	0.920011	2	9.98616	1.05827	2	5.31568	1.04266	2	24.3451	1.00698	0.887795	1.10112	2	11.776	0.924845	2	14.2454	1.02071	2	1.37186	1.01556	0.788947
Traes_1DS_EFB39AEDC	51.51	3.53	1	1	1	481	53.2644	6.63916	1.02516	1		1.01762	1		0.826861	1		0.956548	0.571994	1.16114	1		1.03106	1		1.09796	1		1.09672	0.123456
Traes_7BL_DD673BA6F	51.4554	9.85	2	2	2	274	30.4056	6.0874	1.05977	2	4.45243	1.054	2	22.5169	1.04618	2	1.15605	1.05332	0.00541313	1.09953	2	15.2987	1.04905	2	2.04561	1.00848	2	0.0769417	1.05235	0.185144
Traes_2DL_F509CCD86	51.4	3.3	1	1	1	424	46.7075	4.83057	1.03228	1		1.17065	1		1.05629	1		1.08641	0.180248	0.957218	1		0.966118	1		1.107	1		1.01011	0.854171
Traes_XX_4DEAEFFC0	51.24	2.4	1	1	1	624	66.5493	8.51416	0.871163	1		0.788947	1		1.04632	1		0.902142	0.32625	0.897591	1		0.94214	1		0.855922	1		0.898551	0.0552668
Traes_5DL_2275162D1	51.1711	5.43	2	2	2	497	54.0862	8.95361	0.940844	2	1.31639	0.932821	2	4.57284	0.915881	2	15.1127	0.929849	0.010823	0.981781	2	11.068	0.914448	2	4.29231	0.898339	2	2.12071	0.931523	0.11562
Traes_1BL_B46168393	51.15	8	1	1	1	200	21.8189	8.63135	0.939722	1		0.925029	1		0.881473	1		0.915408	0.0401872	0.84932	1		0.901069	1		0.989157	1		0.913182	0.16728
Traes_2DL_CC04FA45B	51.08	6.83	1	1	1	249	27.2306	8.104	0.940856	1		0.84603	1		0.953587	1		0.913491	0.125517	1.02563	1		0.917827	1		1.02834	1		0.990601	0.82036
Traes_2AL_57DBE964F	51.065	8.7	2	2	2	299	33.1731	5.13525	1.04611	2	13.0499	1.09291	2	8.53004	0.925789	2	15.5623	1.0216	0.706598	1.02634	2	9.15482	1.1444	2	1.81234	0.984152	2	11.093	1.05163	0.394278
Traes_6AL_66FEF95B9	51.01	9.18	1	1	1	207	22.3519	10.3452	1.14577	1		0.995894	1		0.894631	1		1.0121	0.88354	1.06934	1		1.13015	1		1.05891	1		1.08613	0.0605341
Traes_5BL_8CCF5CF2C	50.99	30.67	1	1	1	75	8.03421	8.80713	0.947189	1		0.987595	1		0.934397	1		0.956393	0.112759	0.940655	1		1.01883	1		0.944526	1		0.968005	0.335448
Traes_4AS_E960B83C6	50.99	8.17	1	1	1	257	25.6929	6.96143	0.930382	1		0.540471	1		1.12548	1		0.865445	0.515891	1.12658	1		0.662647	1		1.18321	1		0.990813	0.960636
Traes_1AS_C19CF8831	50.97	8.92	1	1	1	213	23.1456	5.32568	0.963072	1		0.823463	1		0.96068	1		0.915738	0.209372	1.05721	1		0.94673	1		0.965075	1		0.989673	0.791095
Traes_4AS_C67AE6944	50.92	4.95	1	1	1	283	30.2934	8.5874	0.992992	1		0.801006	1		0.98161	1		0.925203	0.352122	0.887778	1		0.963887	1		0.981363	1		0.944343	0.192304
Traes_7BS_26DCE2857	50.87	20.48	1	1	1	83	9.05993	10.9165	1.10943	1		0.867454	1		1.12899	1		1.03529	0.715576	0.99119	1		1.01303	1		1.05512	1		1.01978	0.402292
Traes_5AL_7158765BC	50.79	6.09	1	1	1	197	23.0032	5.05908	0.905362	1		0.704901	1		0.749725	1		0.786663	0.0723804	0.902384	1		0.77441	1		0.685184	1		0.787326	0.0777356
Traes_3B_FC13C246C1	50.78	7.59	1	1	1	158	17.6127	11.1216	1.04045	1		0.754786	1		0.828979	1		0.874737	0.280835	1.031	1		0.999843	1		1.04755	1		1.02613	0.202631
Traes_7DS_7CE5D9F71	50.7785	5.14	2	2	2	681	75.3842	4.80518	0.97147	2	7.53022	0.987342	2	0.960617	1.00312	2	2.45986	0.987311	0.299332	1.08829	2	0.807231	1.00252	2	4.61112	1.00623	2	8.1709	1.03235	0.367239
Traes_7DS_8020BEEC2	50.77	3.39	1	1	1	649	72.7218	6.78564	0.976485	1		0.939616	1		0.96392	1		0.960007	0.0660445	1.10474	1		0.980516	1		1.07298	1		1.05275	0.292543
Traes_7DL_EA0F39A0D	50.71	11.03	1	1	1	136	15.5075	5.2749	0.996249	1		0.996937	1		0.973076	1		0.988754	0.287945	0.924774	1		1.1454	1		0.946182	1		1.00545	0.945206
Traes_6BL_AC88F8773	50.64	17.47	1	1	1	166	18.2397	6.32861	1.0544	1		0.914032	1		0.892046	1		0.953494	0.456972	0.954294	1		0.868031	1		1.04629	1		0.956206	0.484448
Traes_2BS_891EC5836	50.62	3.06	1	1	1	490	52.4911	5.45264	1.10361	1		0.973665	1		1.00204	1		1.02644	0.57175	1.01401	1		1.04277	1		1.05177	1		1.03618	0.0864113
Traes_XX_55C3A307D	50.5922	6.28	1	2	2	382	40.5208	5.98584	1.05788	1		1.10983	1		0.942666	1		1.03679	0.533985	0.925745	1		0.898573	1		0.82604	1		0.883453	0.0594423
Traes_4AS_A03AC635D	50.57	3.19	1	1	1	439	47.825	6.16357	1.03594	1		1.08226	1		1.05442	1		1.05754	0.0506123	1.02566	1		1.10987	1		0.920795	1		1.01878	0.764097
Traes_4AL_9A608867D	50.55	2.39	1	1	1	418	46.3247	4.81787	1.01089	1		1.08276	1		1.10498	1		1.06621	0.144954	0.962474	1		0.956669	1		1.06103	1		0.993391	0.863277
Traes_1DS_2E1337F52	50.5483	13.17	1	2	2	205	22.9273	5.46533	1.02937	1		1.00624	1		0.945816	1		0.993809	0.826906	1.13782	1		1.16118	1		0.972788	1		1.09059	0.266086
Traes_2AL_F6F167BB3	50.54	9.17	1	1	1	109	12.1289	8.67529	1.06796	1		1.06547	1		1.13431	1		1.08925	0.0582828	0.878423	1		0.993375	1		1.04389	1		0.971897	0.623916
Traes_6AL_F7B9B052B	50.4	2.93	2	2	2	1092	120.169	6.06201	0.965713	2	6.97786	0.931224	2	1.66861	0.959638	2	6.85142	0.952192	0.0460445	0.985415	2	7.74906	0.912105	2	0.422271	1.02122	2	3.76826	0.972913	0.48775
Traes_4BL_A7009E4F5	50.392	12.57	1	1	2	167	17.8542	6.16357	1.09962	2	8.35271	1.0226	2	4.4418	1.01886	2	8.58892	1.04703	0.215896	0.996652	2	0.587317	1.00993	2	10.2827	1.05818	2	5.34028	1.02159	0.367493
Traes_4AL_75336D24C	50.3429	7.49	1	1	2	187	20.9245	5.13525	1.17249	2	11.8183	0.929819	2	4.29688	1.15828	2	3.53869	1.08686	0.384406	1.21634	2	22.994	1.26124	2	15.3423	1.40616	2	11.8305	1.29458	0.0357862
Traes_XX_CD1D30760	50.34	3.27	1	1	1	489	54.2809	8.70459	0.935954	1		0.992291	1		0.977809	1		0.968685	0.204915	0.970764	1		0.948382	1		1.01772	1		0.978957	0.411314
Traes_7DS_3EFF40E15	50.33	8.58	1	1	1	268	30.0944	5.8208	1.00833	1		1.12234	1		1.19085	1		1.10717	0.18171	1.21593	1		1.09122	1		1.4027	1		1.23662	0.120441
Traes_1BL_572ED86A8	50.3	6.04	2	2	2	447	48.9749	5.40186	1.03398	2	2.19612	0.955774	2	6.67217	1.05093	2	6.74157	1.01356	0.689007	0.966024	2	11.4371	1.07181	2	8.66365	1.0326	2	21.616	1.02348	0.526433
Traes_4AS_EFC609145	50.27	2.92	1	1	1	377	39.9359	8.38232	1.0479	1		0.967302	1		1.09175	1		1.03565	0.431109	1.16519	1		0.912894	1		0.957986	1		1.01202	0.891196
Traes_1AS_A50126C90	50.27	11.7	1	1	1	94	10.3704	5.90967	1.11571	1		1.15212	1		1.25152	1		1.17311	0.0508113	1.47682	1		1.1138	1		1.99561	1		1.52874	0.174761
Traes_6BL_5587A259C	50.27	6.33	1	1	1	316	33.9833	6.85889	0.981276	1		0.896347	1		0.937895	1		0.938506	0.128936	1.01131	1		0.946742	1		1.02224	1		0.993431	0.806552
Traes_4BL_13B3CC649	50.26	13.39	1	1	1	112	12.4013	8.1626	0.942015	1		0.918553	1		0.73507	1		0.865213	0.175546	0.827141	1		0.820345	1		0.847854	1		0.83178	0.00240982
Traes_4BS_E81DFDC5A	50.22	3.92	1	1	1	485	52.3217	4.55127	0.980257	1		1.0308	1		1.04989	1		1.02032	0.431221	0.99118	1		0.883719	1		1.00758	1		0.960826	0.419387
Traes_XX_51D7203ED	50.14	3.4	1	1	1	324	34.5105	6.0874	0.869289	1		0.888211	1		1.12313	1		0.960209	0.674171	0.937957	1		0.751976	1		1.08307	1		0.924335	0.512488
Traes_1AS_E357227FD	50.12	6.43	1	1	1	280	28.8609	4.84326	0.86634	1		0.754459	1		0.958382	1		0.859727	0.140403	0.977186	1		0.75223	1		0.861862	1		0.863759	0.170827
Traes_2DL_5F40C7E14	50.0618	1.78	2	2	2	1630	182.788	6.84424	1.10699	2	3.21388	1.04511	2	2.15804	0.953263	2	30.1433	1.03512	0.514004	1.1023	2	12.495	1.24571	2	19.2716	1.10232	2	3.52106	1.15011	0.0881917
Traes_4BL_65E454A00	49.99	7.25	1	1	1	193	20.8336	7.32764	1.01385	1		1.1241	1		1.03586	1		1.05794	0.22757	0.928712	1		0.978844	1		1.01049	1		0.97268	0.369891
Traes_5AL_1BE4452BD	49.85	13	1	1	1	100	10.9454	4.58936	1.06796	1		0.919793	1		0.824487	1		0.937414	0.470148	0.916482	1		1.00893	1		0.929519	1		0.951645	0.236164
Traes_2BL_FB12A1AF8	49.8196	52.05	2	2	2	73	7.85772	6.78564	0.950587	2	3.49984	0.852844	2	5.3568	0.895343	2	7.51194	0.899591	0.0710543	1.02466	2	6.99705	0.888803	2	19.6455	0.913853	2	3.71974	0.942439	0.301873
Traes_7BL_204A5262C	49.78	5.45	1	1	1	312	35.3302	4.91943	1.24108	1		1.28873	1		1.4041	1		1.3113	0.0233239	1.29147	1		1.38526	1		1.29654	1		1.32442	0.00869787
Traes_4DL_38D0D149A	49.5809	2.47	1	1	2	567	60.8405	6.34131	1.05223	2	11.7463	0.859219	2	17.367	0.862963	2	11.0897	0.924805	0.359333	1.12715	2	17.3894	1.01943	2	14.6782	0.855682	2	28.1598	1.00075	0.993245
Traes_6DS_C142E17BD	49.48	12.29	1	1	1	179	19.5555	6.58057	0.900002	1		0.955829	1		0.92911	1		0.928313	0.047031	0.951419	1		0.975869	1		1.01547	1		0.980919	0.414114
Traes_2AL_B1862228D	49.42	6.03	1	1	1	365	40.608	5.5415	0.895727	1		0.901983	1		0.926346	1		0.908019	0.010154	0.955283	1		0.900043	1		1.0867	1		0.980674	0.760332
Traes_2AL_ED6198FF4	49.42	6.74	1	1	1	178	19.2923	8.80713	0.706096	1		0.951314	1		0.92477	1		0.860727	0.214907	0.576184	1		0.687257	1		0.601758	1		0.621733	0.00779037
Traes_3B_EE9156FFA	49.4157	6.32	1	1	2	253	25.6243	5.68115	1.10331	2	12.1096	1.18901	2	13.3236	1.07874	2	25.0577	1.12369	0.0658936	1.09894	2	9.52173	1.05767	2	6.20372	1.15572	2	27.2503	1.10411	0.0671037
Traes_6AS_778AFD4E1	49.33	1.59	1	1	1	627	68.4701	6.17627	0.87512	1		0.938065	1		0.989704	1		0.934296	0.185818	0.985665	1		1.17058	1		1.02183	1		1.05936	0.404222
Traes_4BL_186398B8F	49.28	8.26	1	1	1	218	23.9035	7.54736	0.930761	1		0.910309	1		0.911206	1		0.917425	0.00646723	0.926107	1		0.98945	1		1.12731	1		1.01429	0.832311
Traes_5AS_238F990CC	49.26	11.16	2	2	2	233	26.0046	8.82178	0.965571	2	10.3491	0.90131	2	10.2053	0.997464	2	3.65121	0.954782	0.250908	0.959582	2	12.092	0.904515	2	27.6842	0.970887	2	18.0085	0.944995	0.115367
Traes_2AS_915BF7045	49.26	3.4	1	1	1	294	32.033	9.0415	1.13498	1		0.928525	1		1.10135	1		1.05495	0.480757	1.19607	1		0.950969	1		0.965534	1		1.03753	0.682991
Traes_6DL_F97581DC8	49.21	14.5	1	1	1	131	13.7409	6.02393	0.927906	1		0.901153	1		1.06186	1		0.96364	0.540627	1.04948	1		0.821584	1		0.951402	1		0.940824	0.464554
Traes_1BL_432BBE427	49.16	9.58	1	1	1	313	33.3969	5.26221	0.920577	1		0.939865	1		0.995053	1		0.951832	0.163552	1.07844	1		0.989753	1		1.00775	1		1.02531	0.448361
Traes_5BL_56EB03CD6	49.14	12.82	1	1	1	117	12.7625	6.53662	1.68415	1		1.98878	1		1.91039	1		1.86111	0.0110623	1.57151	1		2.45726	1		2.44647	1		2.15841	0.0585949
Traes_3B_1DF5C0C68	49.14	12.63	1	2	2	190	21.541	5.96045	0.928019	1		0.822481	1		1.01093	1		0.920476	0.282112	0.952978	1		0.991586	1		1.08182	1		1.0088	0.839202
Traes_6DS_EC682031E	49.1144	5.64	2	2	2	532	58.5623	6.93213	0.990297	1		0.79544	1		0.964141	1		0.916626	0.305416	0.9809	1		0.901263	1		1.05651	1		0.979556	0.693037
Traes_2DL_732D9BF13	49.08	17.54	1	1	1	57	6.01515	6.50732	0.898551	1		1.05531	1		1.07794	1		1.0106	0.868249	0.954141	1		1.07655	1		1.03352	1		1.0214	0.611085
Traes_4BS_D7FFE9283	49.008	5.2	1	1	2	173	17.9715	6.16357	0.853091	2	6.31353	1.10948	2	3.94746	0.902101	2	18.7121	0.95489	0.623879	0.952358	2	6.99181	0.976277	2	19.8861	0.954037	2	2.82788	0.960891	0.0367198
Traes_2AL_01F4BFA84	48.93	5	1	1	1	300	31.8818	9.45166	1.17567	1		0.996147	1		1.05346	1		1.07509	0.291839	1.15273	1		1.24538	1		1.13096	1		1.17636	0.0373612
Traes_5BS_2EA0CC1F2	48.8725	9.04	1	2	2	343	37.6679	5.14795	1.004	1		0.902969	1		0.95701	1		0.95466	0.260556	0.994594	1		1.02209	1		1.02178	1		1.01282	0.294773
Traes_1DS_C96F68E28	48.8623	7.14	1	1	2	238	25.6783	8.68994	1.01594	2	9.46943	1.03802	2	3.15553	0.979399	2	5.96015	1.01112	0.582139	0.921295	2	4.28988	1.0501	2	1.83514	0.952087	2	6.49952	0.974493	0.578766
Traes_3AS_122E7F281	48.81	4.88	1	1	1	389	41.8092	7.28369	0.976874	1		0.967989	1		0.881364	1		0.942076	0.197609	0.812433	1		0.943957	1		0.854263	1		0.870217	0.0789277
Traes_7AS_70D54D466	48.73	6.15	1	1	1	374	41.2851	5.23682	0.932043	1		0.957973	1		0.954991	1		0.948336	0.0242298	0.943683	1		0.839303	1		1.02699	1		0.936659	0.363649
Traes_4BL_B955CDB9C	48.7	13.73	1	1	1	102	11.1397	9.64209	1.10802	1		1.11926	1		0.961146	1		1.06281	0.342796	0.967305	1		1.00824	1		0.971597	1		0.982381	0.307796
Traes_3B_8A7D9FE60	48.69	4.44	1	1	1	338	35.3448	5.64307	1.07266	1		1.01969	1		1.0858	1		1.05938	0.0989063	1.03785	1		0.861745	1		1.03536	1		0.978316	0.745607
Traes_2AL_46BECEDD6	48.65	3.6	1	1	1	389	44.1077	5.40186	1.19752	1		1.216	1		0.964657	1		1.12606	0.259415	1.11103	1		1.20043	1		1.22169	1		1.17772	0.0345217
Traes_5DS_F1EDFF103	48.64	2.66	1	1	1	601	68.0259	6.31592	1.00264	1		0.955382	1		1.04864	1		1.00222	0.941764	1.05103	1		1.01062	1		0.955423	1		1.00569	0.856247
Traes_1DL_9942FD49C	48.6337	40.45	2	2	2	89	9.14242	6.02393	0.970839	2	7.67641	1.0541	2	8.5989	1.07704	2	9.35268	1.03399	0.402574	0.995152	2	6.16338	1.01867	2	13.4864	1.05303	2	5.77714	1.02228	0.316001
Traes_2BL_3326DA060	48.61	7.45	1	1	1	255	27.8209	5.68115	0.871176	1		0.987429	1		1.06359	1		0.974063	0.688488	1.00535	1		1.0198	1		1.00304	1		1.0094	0.215202
Traes_XX_069D66EB6	48.55	5.93	1	1	1	270	28.8342	8.41162	1.10001	1		0.811029	1		0.868939	1		0.926661	0.49347	0.953267	1		0.846607	1		0.929539	1		0.909805	0.108068
Traes_XX_EC4C0550C	48.52	14.94	1	1	1	261	29.2335	6.11279	0.909809	1		0.608526	1		0.921147	1		0.81316	0.209527	0.832631	1		1.05308	1		0.973627	1		0.953111	0.542592
Traes_1DL_DF3CA9CCC	48.5	11.22	1	1	2	98	10.7816	5.47803	1.26787	2	7.29616	1.02086	2	0.835219	1.16015	2	0.849567	1.14963	0.171448	1.15002	2	2.16774	1.32206	2	2.28918	1.28632	2	1.73191	1.2528	0.0404028
Traes_5DL_577F9BE44	48.34	19.39	1	1	1	98	10.3722	6.11279	0.818278	1		0.89389	1		0.881964	1		0.864711	0.0288025	0.875352	1		0.876525	1		0.875255	1		0.875711	1.07709e-05
Traes_2BL_B232BA0B6	48.25	3.18	1	1	1	377	37.9031	8.08936	1.52495	1		1.19758	1		1.19958	1		1.30737	0.105774	1.47254	1		1.74571	1		1.27313	1		1.49713	0.0682399
Traes_XX_D38BBDE9B	48.24	5.6	1	1	1	393	44.2666	9.0415	0.865502	1		0.942938	1		0.865347	1		0.891262	0.0520893	0.858703	1		0.822598	1		1.0033	1		0.894866	0.197168
Traes_7AS_3B66B513A	48.11	7.17	1	1	1	237	25.2973	5.66846	0.959438	1		0.975123	1		0.999318	1		0.97796	0.197805	1.00162	1		0.926744	1		1.07823	1		1.0022	0.96451
Traes_7BL_B14ACE95C	48.0848	16.67	1	1	2	72	7.2659	6.32861	1.34352	2	7.1734	1.23211	2	10.709	1.38521	2	4.00544	1.32028	0.0197553	1.20936	2	31.997	1.30163	2	3.03494	1.14482	2	13.8919	1.2186	0.0406997
Traes_5AL_2ADCEC70E	48.06	7.18	1	1	1	195	21.9543	8.70459	1.03442	1		0.972096	1		1.09433	1		1.03362	0.441314	1.06867	1		1.14659	1		1.01247	1		1.07591	0.190165
Traes_7DL_7465925C6	48.0553	4.1	1	1	2	195	20.8781	9.34912	0.872503	2	10.8013	1.78396	2	0.560724	0.758185	2	5.28498	1.13821	0.71166	0.574978	2	32.7412	0.731723	2	16.7831	0.683609	2	3.08277	0.663437	0.0184493
Traes_2BL_DE8AF64BB	48.03	31.03	1	1	1	58	6.27221	4.43701	1.16242	1		1.11498	1		0.930975	1		1.06946	0.42883	0.817004	1		0.895768	1		1.08658	1		0.933116	0.491234
Traes_2AS_DF1AB5AC4	48.01	15.82	1	1	1	177	18.8622	5.75732	0.988438	1		0.925958	1		0.975001	1		0.963132	0.191681	1.0757	1		0.887022	1		0.926339	1		0.963021	0.585879
Traes_XX_C10159243	47.9397	8.69	2	2	2	426	45.2166	6.87354	1.08195	2	3.46386	1.08499	2	12.9648	0.934313	2	4.22974	1.03375	0.567322	1.0116	2	4.61334	1.35109	2	40.6876	1.3127	2	15.1632	1.22513	0.170873
Traes_4DL_14327AF39	47.86	1.76	1	1	1	1137	126.335	8.35303	0.851428	1		0.82064	1		1.00684	1		0.892968	0.20437	1.07606	1		0.85613	1		1.01172	1		0.981303	0.801515
Traes_4DS_AD329AE27	47.81	13.66	1	1	1	161	16.9896	7.41553	1.0436	1		0.938815	1		0.922892	1		0.968434	0.492154	1.04308	1		0.989728	1		0.932135	1		0.988314	0.750219
Traes_2BS_06B145442	47.74	3.3	1	1	1	454	48.0218	4.98291	1.05672	1		0.981194	1		1.04897	1		1.02896	0.350709	1.12124	1		0.990986	1		1.03821	1		1.05015	0.318445
Traes_7AS_0BE651186	47.67	3.9	1	1	2	231	25.7525	4.71631	1.09243	2	4.54308	1.01427	2	0.941284	0.97937	2	1.91046	1.02869	0.48116	0.924111	2	5.97067	1.08636	2	13.8845	0.93623	2	8.11891	0.982232	0.765908
Traes_5BL_E4B51A6D1	47.6674	1.81	1	1	2	554	61.4527	4.55127	0.984818	2	2.61732	1.05805	2	13.0143	0.973767	2	11.4424	1.00554	0.853368	0.984477	2	1.89389	1.11084	2	4.68211	0.889073	2	9.82051	0.994796	0.942799
Traes_1DL_37A17C1AC	47.64	3.68	1	1	1	516	57.864	6.49365	0.98694	1		1.04438	1		0.976796	1		1.00271	0.909415	0.988737	1		1.07753	1		1.21745	1		1.09457	0.291304
Traes_4AL_A9E148C86	47.52	5.56	1	1	1	144	15.4961	8.96826	0.96209	1		0.990909	1		1.03612	1		0.996372	0.881759	0.831807	1		0.831754	1		0.872213	1		0.845258	0.00750072
Traes_4BS_93E13ACE4	47.4731	2.38	1	1	2	336	36.7727	9.74463	0.959903	2	11.7596	0.791387	2	11.8737	0.857853	2	10.1928	0.869714	0.117141	1.12628	2	0.283058	0.88509	2	0.520015	1.02851	2	6.73135	1.01329	0.866989
Traes_5DL_F02CBD649	47.46	13.27	1	1	1	113	12.7437	4.94482	1.00175	1		0.802009	1		0.954419	1		0.919391	0.312825	0.966114	1		1.02286	1		0.903975	1		0.964316	0.407774
Traes_4AS_35D130735	47.34	5.03	1	1	1	199	23.5595	5.2876	1.01827	1		1.13653	1		1.04041	1		1.06507	0.214906	0.864933	1		1.04683	1		1.02912	1		0.980296	0.766068
Traes_3B_787FB202E	47.32	19.39	1	1	1	98	10.1762	5.78271	0.981673	1		0.920933	1		0.927101	1		0.943235	0.0987782	0.919504	1		0.984253	1		0.85794	1		0.920566	0.161268
Traes_5AS_F0A90707C	47.25	7.37	1	1	1	217	23.2191	6.39209	1.02266	1		0.90278	1		1.12146	1		1.01563	0.827783	1.01998	1		1.05335	1		1.13785	1		1.07039	0.182584
Traes_4DL_970985A0F	47.25	7.83	2	2	2	345	38.8523	6.55127	1.00672	2	10.537	0.935884	2	11.6422	0.96425	2	9.89799	0.968952	0.270493	0.951396	2	19.0822	0.939778	2	2.31921	1.01067	2	3.6507	0.967282	0.274589
Traes_3DL_54CC236B7	47.23	10.67	1	1	1	150	16.6662	4.729	0.843304	1		0.787701	1		0.939963	1		0.856989	0.0846492	0.995695	1		0.726024	1		0.899728	1		0.873816	0.250952
Traes_2AS_28AFBA741	47.22	8.57	1	1	1	105	12.1311	7.94287	0.92114	1		1.05511	1		0.954287	1		0.976847	0.623519	0.908823	1		0.702229	1		0.980508	1		0.863853	0.244255
Traes_2AS_105571F9F	47.21	11.56	1	1	1	173	19.8528	6.80029	1.11883	1		1.16501	1		1.01244	1		1.09876	0.160347	0.992463	1		0.913565	1		1.08514	1		0.997056	0.958054
Traes_1DL_265224CF8	47.18	3.59	1	1	1	557	60.2822	8.63135	1.04296	1		0.944684	1		0.955117	1		0.980919	0.602705	0.848215	1		0.99809	1		0.89605	1		0.914118	0.191471
Traes_XX_0F3FAFEC3	46.98	4.05	1	1	1	469	51.6706	5.75732	1.08852	1		1.12103	1		1.0072	1		1.07225	0.166382	1.09234	1		0.952137	1		1.17954	1		1.07467	0.376657
Traes_XX_A97DB80CC	46.9	4.13	1	1	1	363	40.907	7.43018	1.00935	1		1.00603	1		0.930796	1		0.982058	0.556629	1.04935	1		0.929833	1		0.920677	1		0.966621	0.505177
Traes_7BL_9236B1130	46.88	5.18	1	1	1	309	33.4331	5.5542	1.14219	1		1.07762	1		0.884355	1		1.03472	0.697845	0.955847	1		1.02078	1		0.895597	1		0.957407	0.359844
Traes_4DS_62F0B8C32	46.84	4.9	1	1	1	347	38.6388	6.45557	1.01562	1		0.639833	1		0.961605	1		0.872354	0.390175	0.900634	1		1.06145	1		0.628079	1		0.863388	0.393033
Traes_4BS_BDCA9AD4D	46.76	16.78	1	1	1	149	16.2876	7.88428	0.976769	1		1.00053	1		1.17929	1		1.0522	0.499929	0.985249	1		0.986471	1		1.05052	1		1.00741	0.763726
Traes_5DL_6E8A30E79	46.56	2.37	1	1	1	549	60.2121	7.1958	0.969364	1		1.02007	1		0.856287	1		0.948575	0.399415	1.10913	1		0.984194	1		1.08962	1		1.06098	0.256674
Traes_7AS_A35FE54E4	46.5	5.45	1	1	1	202	21.3346	7.98682	0.945988	1		1.28024	1		0.794898	1		1.00704	0.965297	0.934367	1		0.839205	1		0.880396	1		0.884656	0.0526023
Traes_2AS_BAD28E539	46.44	6.5	1	1	1	246	26.4834	8.67529	1.01457	1		0.980221	1		0.959185	1		0.984658	0.442199	1.19913	1		1.01048	1		1.05135	1		1.08699	0.268294
Traes_1DL_CA35D9D5B	46.4376	33.33	1	2	2	84	9.59171	6.04932	0.966958	1		1.21221	1		1.08808	1		1.08908	0.335293	0.941519	1		1.29184	1		1.2013	1		1.14489	0.301599
Traes_XX_CF68A653E	46.39	5.59	1	1	1	286	29.8543	9.01221	0.965499	1		1.05819	1		0.947963	1		0.990549	0.808195	1.13478	1		0.817882	1		0.863984	1		0.938883	0.59942
Traes_1DS_0BC03E2A6	46.37	7.39	1	1	2	230	26.7751	9.02686	0.96257	2	10.2847	1.01373	2	7.82397	1.00699	2	6.25664	0.99443	0.76164	1.0069	2	2.30627	0.996811	2	9.96915	1.04605	2	1.11546	1.01659	0.384471
Traes_XX_D3F618492	46.3394	6.9	2	2	2	420	47.6375	6.45557	0.933699	2	9.89095	0.996409	2	9.48751	0.908066	2	4.26144	0.946058	0.176131	0.985872	2	1.51633	0.873995	2	0.803066	0.956742	2	9.41074	0.93887	0.209669
Traes_XX_AF4ED5086	46.32	1.76	1	1	1	569	59.8187	8.36768	0.943006	1		0.880351	1		0.870795	1		0.898051	0.0459671	0.846028	1		0.819324	1		0.763076	1		0.809476	0.016069
Traes_XX_D549803E7	46.29	4.38	1	1	1	434	50.7465	5.90967	0.99293	1		0.989111	1		1.08724	1		1.02309	0.546504	1.04586	1		1.02754	1		1.03352	1		1.03564	0.0221435
Traes_7DL_528461130	46.15	13.13	1	1	1	99	11.1913	10.5942	1.22516	1		1.25689	1		1.20168	1		1.22791	0.0048903	1.19001	1		1.3389	1		1.12943	1		1.21944	0.0718655
Traes_3B_0490784C0	46.1342	4.15	2	2	2	796	90.1304	6.7417	1.0738	2	2.7852	1.13771	2	7.97457	1.10788	2	3.2495	1.10646	0.028782	1.18411	2	2.40817	1.25315	2	8.75222	1.08753	2	4.52388	1.17493	0.0678133
Traes_2AL_52D3F9AF4	46.12	14.19	1	1	1	155	17.4884	10.272	0.80317	1		0.633865	1		0.848222	1		0.761752	0.0675064	1.18879	1		0.728801	1		1.08725	1		1.00162	0.991814
Traes_4BL_3699B96BE	46.07	3.88	1	1	1	438	49.5205	4.85596	0.918633	1		0.909746	1		1.00816	1		0.945514	0.225135	0.879202	1		0.852617	1		1.05514	1		0.928985	0.379961
Traes_XX_AE03369F4	46.0512	12.99	2	2	2	254	26.6123	6.69775	1.09312	2	20.467	1.01723	2	5.0012	0.920415	2	7.06346	1.01025	0.856443	1.23789	2	23.34	0.991781	2	2.22271	0.96328	2	1.02852	1.06432	0.537466
Traes_3AS_E462B8D6F	45.85	2.8	1	1	1	357	40.9369	6.63916	0.921524	1		0.872853	1		0.709913	1		0.834764	0.122914	0.746098	1		0.946095	1		0.726109	1		0.806101	0.10998
Traes_7BL_FB212B9AE	45.76	3.27	1	1	1	245	27.5066	5.17334	1.07783	1		1.20668	1		1.02199	1		1.10217	0.202667	1.3205	1		1.03963	1		0.947252	1		1.10246	0.457659
Traes_4AL_24331D947	45.74	2	1	1	1	500	55.8192	7.10791	1.00778	1		1.10789	1		1.22385	1		1.11318	0.211544	1.00673	1		1.23268	1		1.08502	1		1.10814	0.244156
Traes_4AL_D787CF1CC	45.73	3.11	1	1	1	514	56.7764	5.65576	1.01793	1		1.09502	1		1.12048	1		1.07781	0.127618	1.01796	1		1.07091	1		1.19018	1		1.09302	0.209327
Traes_4AS_9F1B2A7DD	45.7	3.12	1	1	1	481	52.6863	8.07471	1.03929	1		1.07619	1		1.10625	1		1.07391	0.0622928	0.89529	1		1.03689	1		1.20102	1		1.0444	0.665111
Traes_7BL_DCC6F8306	45.69	12.22	1	1	2	90	10.1661	7.28369	1.22457	2	12.8808	1.24367	2	17.25	1.09091	2	15.417	1.18638	0.0605051	1.15327	2	19.6569	1.23394	2	11.6964	1.09445	2	11.3489	1.16055	0.057956
Traes_6BL_DA7EC6061	45.68	14.1	1	1	1	78	9.03255	8.33838	1.12014	1		0.973635	1		1.13333	1		1.0757	0.277178	1.19651	1		1.22946	1		0.957945	1		1.12797	0.273313
Traes_2DS_EE17BA910	45.67	2.55	1	1	1	589	65.7833	8.51416	0.938144	1		0.649862	1		0.84015	1		0.809386	0.153102	1.01946	1		1.08036	1		0.909782	1		1.0032	0.9547
Traes_3AL_B28B04EAC	45.67	12.5	1	1	1	152	17.404	8.00146	1.10449	1		1.37509	1		0.975159	1		1.15158	0.327093	0.869869	1		1.07909	1		1.14138	1		1.03011	0.748998
Traes_5AL_6284FBBD8	45.63	11.65	1	1	1	206	22.2787	6.0874	1.03324	1		0.987726	1		1.01073	1		1.01057	0.505688	1.06404	1		0.976124	1		1.05732	1		1.03249	0.369043
Traes_2DL_A51AE44DB	45.6	6.74	1	1	1	178	20.7985	5.70654	0.860884	1		0.746297	1		0.800619	1		0.8026	0.0269731	1.01054	1		0.782551	1		0.930994	1		0.908027	0.302469
Traes_XX_41C08C7B1	45.54	4.34	1	1	1	369	40.7085	5.38916	0.877935	1		0.997387	1		1.05019	1		0.975171	0.674224	1.15022	1		1.02444	1		0.978828	1		1.05116	0.42329
Traes_XX_354256FFD	45.5145	8.2	2	2	2	317	33.843	6.40479	0.984006	2	6.70854	0.983807	2	30.6498	1.00071	2	8.93317	0.989509	0.202016	0.915968	2	0.659974	0.983339	2	8.95316	0.942779	2	28.4006	0.947362	0.115013
Traes_3B_566282EC4	45.35	6.94	1	1	1	144	16.3587	10.3159	1.28445	1		1.37487	1		1.5064	1		1.38857	0.0264138	1.2427	1		1.36306	1		1.3097	1		1.30515	0.0127712
Traes_4AL_42D61AC6A	45.31	11.39	1	1	1	79	8.79408	6.52197	1.27088	1		1.25461	1		1.04218	1		1.18923	0.124006	0.843837	1		1.07033	1		0.964	1		0.95939	0.598101
Traes_4DL_0913AEE2D	45.31	7.66	1	1	1	222	24.55	8.73389	0.893674	1		0.871895	1		0.88745	1		0.88434	0.00312078	1.06946	1		0.838529	1		0.946557	1		0.951515	0.542907
Traes_4DS_084803084	45.3016	5.52	1	2	2	417	47.4436	8.646	1.01002	1		0.847077	1		0.801271	1		0.886122	0.214039	0.807871	1		0.777907	1		0.82268	1		0.802819	0.00443109
Traes_4AL_0D6C3F8F2	45.27	7.89	1	1	1	279	30.1683	5.41455	0.873833	1		0.890586	1		1.02924	1		0.931218	0.297319	1.08672	1		0.823742	1		0.943507	1		0.951324	0.587525
Traes_7AL_6405AB56F	45.23	6.57	1	1	1	213	24.8207	9.99365	0.926749	1		1.09036	1		1.03012	1		1.01574	0.773065	0.875749	1		1.13226	1		0.986731	1		0.998245	0.983297
Traes_3AL_74F434DE6	45.23	5.84	1	1	1	291	31.8462	6.34131	1.15275	1		0.990473	1		0.950167	1		1.03113	0.665006	1.13767	1		0.911415	1		0.843636	1		0.964241	0.726414
Traes_1BS_9AD3B3BE2	45.2	1.22	1	1	1	820	91.6319	6.04932	1.16458	1		0.983576	1		0.971116	1		1.03976	0.58986	1.04694	1		1.09726	1		0.983325	1		1.04251	0.326225
Traes_1DL_7AEBE1228	45.2	1.66	1	1	1	901	102.576	5.57959	0.984621	1		0.995363	1		0.925693	1		0.968559	0.283673	0.954523	1		1.07823	1		1.0029	1		1.01188	0.772663
Traes_5AS_B457907E9	45.17	8.97	1	1	1	156	17.4791	4.66553	0.976366	1		0.8689	1		0.863225	1		0.90283	0.118497	1.04905	1		0.899535	1		0.857981	1		0.935521	0.382104
Traes_7BL_28E519867	45.17	5.08	1	1	1	374	40.6326	6.66846	0.921005	1		1.05682	1		1.10486	1		1.02756	0.6663	0.994836	1		1.05041	1		0.991829	1		1.01236	0.582978
Traes_1DL_B7E76AFE6	45.17	1.81	1	1	1	663	74.7351	8.54346	1.28253	1		1.22289	1		1.23132	1		1.24558	0.00570928	1.36337	1		1.24476	1		1.22445	1		1.27753	0.0235094
Traes_5AL_8D404614F	45.1	13.41	1	1	1	82	9.51393	9.75928	1.03252	1		1.23538	1		1.03301	1		1.1003	0.27581	0.934151	1		1.09253	1		1.11037	1		1.04568	0.500356
Traes_5DS_4408930D5	45.09	7.18	1	1	1	181	19.6442	5.99854	0.943183	1		1.03528	1		0.974918	1		0.984461	0.623201	0.934711	1		0.946847	1		0.992255	1		0.957938	0.138279
Traes_7BS_D32492071	44.98	26.39	1	1	1	72	7.98013	7.25439	0.90183	1		0.935492	1		0.961786	1		0.933036	0.0610549	0.924611	1		0.900166	1		0.939819	1		0.921532	0.020986
Traes_4DL_E23564FB1	44.89	4.44	1	1	1	270	28.1456	7.50342	0.965353	1		0.937054	1		0.956323	1		0.95291	0.0300035	1.13445	1		0.942016	1		0.989349	1		1.02194	0.741157
Traes_XX_EC93BFD1A	44.89	1.78	1	1	1	449	50.1194	6.46826	1.14319	1		1.02355	1		1.1635	1		1.11008	0.127836	0.914029	1		0.918109	1		1.0575	1		0.963213	0.51701
Traes_3B_3125A7CD0	44.89	16.18	1	1	1	136	14.8372	5.22412	0.860997	1		0.917682	1		0.943214	1		0.907298	0.0623324	1.03744	1		0.869605	1		0.959285	1		0.955444	0.455148
Traes_2BL_1602CDCD2	44.86	4.96	1	1	1	343	36.3854	6.78564	0.972848	1		0.916695	1		0.893289	1		0.927611	0.0919172	0.980932	1		1.08529	1		0.948795	1		1.00501	0.914386
Traes_1AL_206AE5B76	44.81	2.11	1	1	1	663	74.7552	8.45557	1.12036	1		1.0467	1		0.854951	1		1.00734	0.934563	0.953195	1		1.14301	1		0.9603	1		1.01883	0.790382
Traes_1BL_23349A132	44.77	32.41	1	1	1	108	11.7884	4.41162	1.39648	1		1.39708	1		1.39554	1		1.39637	1.27853e-06	1.42342	1		1.52482	1		1.24863	1		1.39896	0.0385309
Traes_5AL_E153CEC65	44.7614	3.42	2	2	2	1081	119.7	6.55127	1.0203	2	14.7258	1.02142	2	10.3614	1.15989	2	4.28901	1.0672	0.284099	1.03848	2	0.558101	1.10205	2	9.73452	1.17827	2	3.85351	1.10627	0.119275
Traes_4AL_F5E83F7BA	44.7416	12.46	2	2	2	305	32.4152	9.53955	0.944413	2	5.33148	0.932614	2	3.12697	0.995489	2	8.39364	0.957505	0.158545	0.982714	2	2.99089	0.947725	2	3.26524	1.05228	2	2.97269	0.994241	0.868635
Traes_7AL_0DA8AEB14	44.73	6.46	1	1	1	294	33.79	7.81104	1.06655	1		1.08288	1		0.980009	1		1.04315	0.309039	0.92896	1		1.03513	1		1.00279	1		0.988959	0.758832
Traes_6AL_CCB16DE7E	44.7	4.1	1	1	1	317	35.7958	5.26221	0.930527	1		0.825275	1		1.0174	1		0.9244	0.306569	0.946577	1		0.837312	1		1.00762	1		0.930505	0.297746
Traes_XX_A2F0EA13E	44.65	11.67	1	1	1	240	26.4543	5.43994	1.08197	1		1.17517	1		1.06672	1		1.10795	0.0860493	1.17203	1		1.18966	1		1.05602	1		1.13923	0.079923
Traes_1BL_BEEBE83B7	44.6421	22.06	2	2	2	68	7.88507	8.71924	0.712152	2	41.7091	0.682151	2	52.8335	0.675686	2	58.1151	0.689997	0.00131061	0.805596	2	35.0862	0.868393	2	69.7281	0.792268	2	63.2865	0.822085	0.0169621
Traes_XX_49CD015F1	44.63	1.53	1	1	1	915	103.405	9.20264				2.70263	1		2.61325	1		2.65794	0.0171559							3.2102	1		#N/A	#N/A
Traes_5AL_0FCB94413	44.52	10.96	1	1	1	146	16.2145	9.43701	1.0403	1		0.824896	1		1.05349	1		0.972896	0.749589	1.16325	1		1.05467	1		1.11031	1		1.10941	0.0731941
Traes_6DS_4B08992E2	44.52	11.11	1	1	1	135	14.4952	8.03076	0.924814	1		0.919098	1		0.991398	1		0.945104	0.141684	0.965406	1		0.898088	1		0.859643	1		0.907712	0.0962446
Traes_3DL_65B626F07	44.46	6.84	1	1	1	190	21.7701	5.31299	0.961804	1		1.01206	1		0.931764	1		0.968542	0.311374	1.05266	1		1.00302	1		1.01419	1		1.02329	0.26146
Traes_XX_24F7634EA	44.44	3.44	1	1	1	436	44.8881	8.85107	1.19068	1		1.14883	1		1.03581	1		1.12511	0.113827	1.02503	1		1.02	1		1.26817	1		1.1044	0.330463
Traes_2DS_BDA224988	44.38	13.91	1	1	1	151	16.5203	4.56396	0.967427	1		1.00123	1		0.973722	1		0.980794	0.205504	0.931443	1		0.99531	1		0.974218	1		0.966991	0.221005
Traes_4AL_A5F678F4C	44.37	17.24	1	1	1	87	9.50954	4.80518	0.98979	1		1.0646	1		1.06072	1		1.03837	0.255306	1.05349	1		1.27882	1		1.09849	1		1.1436	0.172307
Traes_2DS_3190DAA30	44.35	5.28	1	1	1	284	32.0254	9.11475	0.972181	1		0.90138	1		0.92126	1		0.931607	0.0833216	0.987055	1		0.955554	1		0.994609	1		0.979073	0.222258
Traes_2AS_C2E62F932	44.34	6.3	1	1	1	365	42.2116	8.68994	0.680686	1		0.570059	1		0.714214	1		0.654986	0.0155641	0.966477	1		0.657051	1		0.913185	1		0.845571	0.247284
Traes_XX_B5C1AB9C6	44.33	4.93	1	1	1	406	45.3499	9.0415	0.927745	1		0.956945	1		1.08748	1		0.990722	0.867574	1.12178	1		0.932856	1		1.03622	1		1.03029	0.634954
Traes_XX_495B86AFF	44.2516	5.91	1	2	2	440	49.1264	7.63525	1.03402	1		0.975407	1		1.02285	1		1.01076	0.61011	1.07635	1		1.03712	1		1.06879	1		1.06076	0.0369657
Traes_XX_6C4E8955E	44.2	4.09	1	1	1	318	34.5098	7.50342	1.14046	1		0.919569	1		1.13946	1		1.06649	0.460928	1.04689	1		0.932501	1		1.06197	1		1.01379	0.767992
Traes_6DS_B5AEC0206	44.17	6.42	1	1	1	358	38.6175	6.25244	1.02575	1		0.991746	1		1.01993	1		1.01248	0.356735	1.00723	1		1.0049	1		0.988344	1		1.00016	0.981553
Traes_7DL_0A4B48BA5	44.14	8.67	1	1	1	346	37.061	5.93506	1.53976	1		1.76861	1		1.84199	1		1.71678	0.0157422	2.14842	1		1.93782	1		1.8135	1		1.96658	0.0100724
Traes_XX_AA8C350EA	44.11	7.75	1	1	1	258	26.8633	9.70068	0.942477	1		1.02396	1		0.93689	1		0.967774	0.370643	0.942556	1		0.827441	1		0.822826	1		0.864275	0.0741223
Traes_2AS_CC66CC1C7	44.02	6.51	1	1	1	261	29.401	5.32568	1.0814	1		0.970134	1		0.927204	1		0.992912	0.891562	1.03731	1		1.00712	1		0.937559	1		0.993998	0.857754
Traes_2AS_2AAC00876	44.02	4.13	1	1	1	315	34.5512	8.03076	1.05339	1		0.952826	1		1.00011	1		1.00211	0.948722	1.09365	1		1.18433	1		0.972497	1		1.08349	0.306671
Traes_4BL_C27909B22	43.98	5.26	1	1	1	228	24.9616	8.44092	1.08772	1		1.03868	1		1.10788	1		1.0781	0.0627824	1.17944	1		1.09835	1		1.02223	1		1.10001	0.158436
Traes_2BS_D4CB3FB08	43.94	5.26	1	1	1	285	31.6103	5.33838	0.90378	1		0.845026	1		0.870511	1		0.873106	0.0174998	0.765236	1		0.853274	1		0.955113	1		0.857874	0.122265
Traes_XX_569E81DFD	43.8951	9.94	2	2	2	322	34.9368	6.53662	0.938581	2	4.0595	1.08308	2	2.57934	1.04493	2	14.2064	1.0222	0.65876	1.08148	2	14.9989	1.07857	2	17.871	1.02492	2	3.2018	1.06166	0.0785891
Traes_2AL_FA2B835E7	43.84	4.78	1	1	1	314	33.9652	5.49072	1.01031	1		0.964409	1		0.962622	1		0.979115	0.312716	1.01085	1		1.06864	1		1.1104	1		1.0633	0.159571
Traes_2AS_E18458857	43.81	33.33	1	1	1	36	4.29325	5.10986	1.02438	1		1.06239	1		1.03844	1		1.04174	0.0639816	1.04926	1		1.03859	1		1.04479	1		1.04421	0.00486723
Traes_2DL_E37ECDD6E	43.8073	12.2	2	2	2	123	14.2514	11.3999	1.10491	2	35.196	1.42766	2	18.0781	1.3519	2	12.8663	1.29482	0.0940752	1.31075	2	52.0689	1.28193	2	30.5155	1.11542	2	52.5347	1.23603	0.0605458
Traes_6AS_67FD620BE	43.79	5.3	1	1	1	434	46.4591	5.78271	1.04557	1		0.871334	1		1.05546	1		0.990787	0.891695	1.17808	1		0.996183	1		0.995319	1		1.05653	0.450517
Traes_2BL_AE6424882	43.78	4.56	1	1	1	285	32.3387	7.04932	0.906967	1		0.787758	1		0.818854	1		0.83786	0.045218	1.13391	1		1.08712	1		0.797811	1		1.00628	0.9578
Traes_6AL_F759812CF	43.65	3.57	1	1	1	420	45.9018	5.5415	0.835926	1		0.896618	1		0.97705	1		0.903198	0.141414	0.932346	1		0.838301	1		0.894264	1		0.888304	0.0549102
Traes_5DL_1035184E8	43.65	5.48	1	1	1	365	39.0194	8.67529	1.03788	1		1.00555	1		0.998902	1		1.01411	0.361895	1.02446	1		0.989069	1		1.32737	1		1.11363	0.400788
Traes_5AS_178DFC4E3	43.56	10	1	1	1	150	16.0801	5.60498	1.11154	1		1.27088	1		0.990217	1		1.12421	0.266	0.860159	1		1.1538	1		1.02941	1		1.01446	0.880711
Traes_6DL_9F6A87AE0	43.55	2.11	1	1	1	617	68.5818	6.50732	1.07495	1		1.21501	1		1.2449	1		1.17829	0.0765473	1.19513	1		1.32452	1		1.14427	1		1.2213	0.0540579
Traes_7AL_5226ABD76	43.45	3.07	1	1	1	391	42.9775	7.59131	0.881624	1		1.01693	1		0.914883	1		0.937811	0.266147	0.852132	1		0.943416	1		0.911698	1		0.902415	0.0676431
Traes_5AS_3CB4237E3	43.45	14.79	1	1	1	142	15.8811	5.74463	0.871519	1		0.844088	1		0.990215	1		0.901941	0.160297	0.958369	1		0.831062	1		0.994211	1		0.927881	0.282467
Traes_7BL_71783F067	43.4	19.4	1	1	1	67	7.57887	7.25439	0.956	1		0.942198	1		0.99747	1		0.965223	0.171303	0.940148	1		1.03628	1		0.919458	1		0.965295	0.436656
Traes_1AL_34EA84D6C	43.32	16.18	1	1	1	136	14.8551	5.73193	0.89464	1		0.915278	1		1.05825	1		0.956055	0.482951	1.01084	1		0.932589	1		1.07649	1		1.00664	0.887816
Traes_6BS_FEF24AB5C	43.24	2.62	1	1	1	381	41.9534	6.07471	0.944788	1		0.946788	1		0.947254	1		0.946277	0.000198055	0.90687	1		0.959749	1		0.975953	1		0.947524	0.128285
Traes_XX_5A49F1860	43.2	4.89	1	1	1	225	25.0791	8.95361	0.940271	1		1.16839	1		1.02976	1		1.04614	0.558782	0.902254	1		1.21513	1		0.989468	1		1.03562	0.739184
Traes_6BS_6202117E8	43.19	5.76	1	1	1	399	44.1047	6.17627	1.03607	1		1.07035	1		1.02984	1		1.04542	0.0690319	0.967334	1		1.04584	1		0.968195	1		0.993789	0.833613
Traes_4BL_674E6B910	43.17	1.63	1	1	1	612	68.8602	7.35693	1.12343	1		1.09273	1		1.00285	1		1.073	0.181105	1.11056	1		1.02581	1		0.911915	1		1.01609	0.805999
Traes_6AL_986248807	43.17	2.03	1	1	1	543	58.3229	6.62451	0.828794	1		0.943792	1		1.06199	1		0.944858	0.498806	0.847641	1		0.798158	1		0.897531	1		0.847777	0.0337274
Traes_3AS_E41709CC0	43.15	2.48	1	1	1	484	54.3682	5.99854	1.0374	1		1.06782	1		1.03043	1		1.04522	0.0588291	1.01444	1		1.00306	1		1.043	1		1.02017	0.231716
Traes_2AL_33548C662	43.14	1.67	1	1	1	780	84.7905	5.23682	1.11898	1		0.952648	1		1.13386	1		1.0685	0.359573	0.893837	1		1.22162	1		0.91303	1		1.0095	0.936905
Traes_1BL_29C51413C	43.09	11.3	1	1	1	177	19.6091	8.90967	1.07666	1		1.02419	1		1.08774	1		1.06287	0.0849871	1.0757	1		0.979697	1		1.01592	1		1.02377	0.485137
Traes_1DL_D77C91AE8	43.08	16.67	1	1	1	60	6.94831	4.31006	0.927742	1		0.869008	1		0.720907	1		0.839219	0.120566	0.968469	1		0.95672	1		0.841337	1		0.922175	0.195031
Traes_4DS_F9FE13054	43.04	6.41	1	1	1	281	31.1156	4.93213	1.06809	1		0.977154	1		0.912078	1		0.985773	0.782937	1.02078	1		0.919956	1		0.983178	1		0.974638	0.479469
Traes_6DS_4CD4C4455	42.93	4.22	1	1	1	332	36.3665	5.32568	0.976874	1		0.996423	1		1.06475	1		1.01268	0.680952	1.03529	1		1.05077	1		1.08761	1		1.05789	0.0649224
Traes_5BL_2C0792D10	42.86	7.54	1	1	1	199	21.9493	9.42236	1.00348	1		1.01535	1		1.05887	1		1.0259	0.263791	1.01115	1		0.984358	1		1.04538	1		1.01363	0.520916
Traes_2AS_453A4515C	42.86	4.35	1	1	1	322	36.8474	9.26123	0.972061	1		1.03396	1		1.0827	1		1.02957	0.453111	0.98088	1		1.05154	1		1.07943	1		1.03728	0.33149
Traes_1BL_C5CD09285	42.8031	9.02	2	2	2	377	42.9446	6.16357	1.01655	2	15.2677	1.04903	2	25.0607	0.924109	2	19.4797	0.996563	0.935193	1.15256	2	13.0796	1.14609	2	16.996	1.19462	2	28.181	1.16442	0.00845405
Traes_6AS_62FDBBB97	42.75	1.17	1	1	1	1283	142.11	6.26514	0.906068	1		1.04415	1		1.04837	1		0.999531	0.9929	0.997859	1		0.957237	1		1.06716	1		1.00742	0.838654
Traes_XX_6D7E0C4F9	42.74	3.65	1	1	1	576	62.937	5.30029	1.19466	1		1.03033	1		1.08609	1		1.10369	0.164621	1.1156	1		1.11583	1		0.939656	1		1.05703	0.433677
Traes_6BL_BE3B778F6	42.73	2.74	1	1	1	658	71.5785	5.26221	1.12191	1		0.873	1		0.944784	1		0.979899	0.811295	1.02571	1		1.43225	1		1.02618	1		1.16138	0.355664
Traes_2AS_BA55E613D	42.59	9.57	1	1	1	209	23.7796	4.88135	0.838733	1		0.804929	1		1.11288	1		0.918848	0.492808	1.02096	1		0.878701	1		1.02855	1		0.97607	0.671997
Traes_1AL_68DD2EA1E	42.57	4.3	1	1	1	465	50.7427	8.52881	1.11418	1		1.14128	1		1.08401	1		1.11315	0.0207034	1.10963	1		1.22027	1		1.21886	1		1.18292	0.0378744
Traes_XX_92033AE44	42.56	3.73	1	1	1	456	50.0593	5.60498	1.11961	1		0.995125	1		1.08852	1		1.06775	0.211802	1.12125	1		0.958707	1		1.05133	1		1.04376	0.450702
Traes_7BL_90EEABABD	42.54	6.64	1	1	1	271	30.5264	6.26514	0.993696	1		1.01149	1		0.992568	1		0.999251	0.913849	0.99678	1		0.962051	1		1.06969	1		1.00951	0.792643
Traes_4AS_36CB7931F	42.5373	14.75	2	2	2	244	27.176	5.93506	1.32057	2	0.512507	1.35035	2	11.673	1.47489	2	12.628	1.38193	0.0149731	2.41402	2	21.3542	2.23841	2	35.8324	2.24629	2	24.2815	2.29957	0.00193633
Traes_4DL_874DF7999	42.5	18	1	1	1	100	10.7324	7.02002	0.944614	1		0.807297	1		0.928932	1		0.893615	0.133794	1.15113	1		0.665386	1		0.916609	1		0.911042	0.590772
Traes_6BL_3E931391F	42.4846	4.21	1	1	2	214	22.6296	7.6792	0.864154	2	12.2765	0.923465	2	34.203	0.772886	2	40.782	0.853502	0.0789276	0.947962	2	18.6402	0.930972	2	24.3832	0.896759	2	23.1052	0.925231	0.0382435
Traes_3AL_AE39295DA	42.37	5.56	1	1	1	234	26.8897	5.92236	0.9568	1		1.03063	1		0.941124	1		0.976185	0.479116	0.903695	1		0.902963	1		0.963073	1		0.923244	0.061208
Traes_3DL_5585491A2	42.31	13.13	1	1	1	99	10.8555	7.12256	1.05267	1		1.01381	1		0.920583	1		0.995688	0.92244	1.03778	1		1.04088	1		1.04081	1		1.03982	0.000657592
Traes_7AS_0C70395CB	42.31	3.78	1	1	1	397	43.212	6.90283	1.06464	1		1.05674	1		0.902661	1		1.00801	0.893138	1.08193	1		1.07425	1		0.986958	1		1.04771	0.257734
Traes_7AS_838CF89DA	42.28	10.64	1	1	1	188	22.0606	4.60205	0.94958	1		0.91835	1		1.01517	1		0.961032	0.305277	0.912663	1		0.896466	1		0.921492	1		0.910207	0.00659449
Traes_3B_2D7D1DD25	42.24	3.7	1	1	1	216	23.9411	8.14795	1.08962	1		0.812952	1		0.829763	1		0.910778	0.424073	1.02307	1		0.990887	1		0.908624	1		0.974195	0.527948
Traes_2AS_A98443C3A	42.24	5.17	1	1	1	348	37.3847	5.2876	0.979671	1		0.883767	1		1.05405	1		0.972494	0.632926	1.0395	1		0.997575	1		1.03814	1		1.02507	0.209901
Traes_7DL_EE2F66851	42.23	7	1	1	1	243	26.7347	6.63916	0.930121	1		0.968624	1		1.07136	1		0.990036	0.835152	1.13058	1		0.956876	1		0.895967	1		0.994474	0.944496
Traes_1BL_9CFA90539	42.2044	11.76	1	2	2	238	26.9714	7.66455	1.0476	1		1.06386	1		1.17313	1		1.09486	0.137824	1.13147	1		1.03245	1		1.17336	1		1.11243	0.11479
Traes_5AS_9C7C92E71	42.2	11.63	1	1	1	172	18.6117	5.71924	0.965517	1		0.900264	1		0.922857	1		0.929546	0.0664702	0.970526	1		1.00665	1		0.978698	1		0.98529	0.310823
Traes_7AL_2FF386F35	42.13	17.98	1	1	1	89	10.0201	5.26221	1.06369	1		1.02356	1		1.00294	1		1.03007	0.2339	1.0566	1		0.979318	1		0.947754	1		0.994556	0.881765
Traes_3DL_D88CAD32B	42.11	30	1	1	1	60	6.85638	9.24658	0.87635	1		1.08346	1		1.02465	1		0.994819	0.940655	0.890135	1		0.957705	1		1.00411	1		0.95065	0.274378
Traes_4AS_AAF6B6BDF	42.1	1.45	1	1	1	897	99.7242	5.19873	0.779316	1		0.844883	1		1.12428	1		0.91616	0.511057	1.07466	1		1.04027	1		1.03556	1		1.05016	0.0553947
Traes_2DL_47E335BA6	42.0936	24.19	2	2	2	124	13.5659	4.88135	1.35637	2	5.60448	1.23178	2	12.0352	1.42865	2	10.5432	1.33893	0.0275924	1.36109	2	6.71917	1.43931	2	7.00707	1.58806	2	1.79038	1.46282	0.0200666
Traes_3DL_94D1D4715	42.09	9.76	1	1	1	123	13.2205	6.52197	0.961062	1		0.841504	1		0.948516	1		0.917027	0.160246	0.950161	1		0.986105	1		1.09494	1		1.0104	0.833369
Traes_4AS_B3686927D	42.03	5.05	1	1	1	218	23.8785	9.36377	1.0759	1		1.27686	1		1.15509	1		1.16928	0.101389	0.988819	1		1.02318	1		1.79837	1		1.27012	0.414274
Traes_3B_AC3A71D83	42.02	5.85	1	1	1	171	18.1233	8.17725	1.0238	1		0.982885	1		0.83492	1		0.947201	0.454558	1.15007	1		0.971282	1		0.780116	1		0.967155	0.787535
Traes_3AL_E6A0E30B9	42	4.23	1	1	1	355	39.2304	6.65381	0.986323	1		1.05553	1		0.997942	1		1.01327	0.598512	1.1136	1		1.19415	1		1.17049	1		1.15941	0.0217526
Traes_3DL_CFCD1DB3C	42	9.72	1	1	1	144	15.8937	5.12256	1.14109	1		1.09483	1		1.24982	1		1.16191	0.0719174	1.35871	1		1.46408	1		1.36118	1		1.39466	0.00765042
Traes_5AL_EBD7DAE18	42	6.04	1	1	1	298	32.3187	5.41455	1.03201	1		1.01777	1		0.989399	1		1.01306	0.406577	1.0713	1		0.968195	1		0.986374	1		1.00862	0.811544
Traes_7BL_3B3D9DE32	41.95	10.16	1	1	1	128	14.7854	5.51611	1.01619	1		0.979507	1		1.04742	1		1.01437	0.540167	0.963536	1		1.03718	1		1.00163	1		1.00078	0.97401
Traes_1AL_6050EBC61	41.95	7.17	1	1	1	237	26.9097	7.89893	1.01356	1		0.824299	1		0.888283	1		0.908714	0.24222	1.0266	1		0.805687	1		0.880606	1		0.904298	0.278077
Traes_5BL_0A6FC156D	41.95	6.79	1	1	1	221	24.5604	5.10986	0.981924	1		0.932312	1		0.959733	1		0.95799	0.0995392	0.981563	1		0.791323	1		0.97403	1		0.915639	0.307802
Traes_1DL_A8F47CCEF	41.91	12.73	1	1	1	110	12.1551	5.85889	0.98236	1		1.08072	1		1.06904	1		1.04404	0.291558	1.08264	1		1.0566	1		1.11305	1		1.0841	0.0356215
Traes_6DL_29F3EDA86	41.89	4.53	1	1	1	265	29.6455	4.42432	0.904531	1		0.865818	1		0.895817	1		0.888722	0.0109209	0.946506	1		0.927838	1		0.882111	1		0.918818	0.0512866
Traes_4DS_907EA1D141	41.88	9.8	1	1	1	102	11.8634	10.5796	1.30182	1		1.12653	1		1.08478	1		1.17105	0.12368	1.13038	1		1.13352	1		1.25543	1		1.17311	0.0521762
Traes_XX_5361FCF1A	41.85	2.28	1	1	1	614	69.2552	7.1665	1.00571	1		1.13471	1		1.02758	1		1.056	0.295204	1.48148	1		1.01583	1		0.890241	1		1.12918	0.547137
Traes_7DS_507FCDE0F	41.82	5.88	1	1	1	136	15.1028	5.88428	1.2284	1		1.07939	1		1.00271	1		1.1035	0.258672	1.10993	1		1.21832	1		1.15445	1		1.1609	0.0361584
Traes_6DS_AA77F7548	41.81	6.59	1	1	1	334	36.7135	6.02393	1.00559	1		0.899029	1		0.876877	1		0.927165	0.208213	0.925348	1		0.896431	1		0.954727	1		0.925502	0.0474275
Traes_7DL_FC8670122	41.81	14.01	1	1	1	157	17.398	5.42725	0.94081	1		0.842621	1		0.924097	1		0.902509	0.0846765	1.04566	1		0.867372	1		0.930293	1		0.947776	0.422519
Traes_5AL_D7ED462E4	41.78	6.65	1	1	1	316	33.7433	5.2749	1.00241	1		0.857075	1		1.12163	1		0.993703	0.941887	1.16432	1		1.07648	1		1.03001	1		1.09027	0.148924
Traes_5AS_916DCB244	41.71	9.41	1	1	1	85	9.58594	5.47803	1.05723	1		1.03129	1		1.10751	1		1.06534	0.0999768	1.1902	1		1.169	1		1.1777	1		1.17897	0.00117926
Traes_1AS_ECBA655E1	41.71	8.21	1	1	1	195	21.5431	8.48486	0.929315	1		0.844734	1		1.00033	1		0.924794	0.236448	0.994797	1		0.83804	1		0.927857	1		0.920231	0.221076
Traes_2AS_FACC395EF	41.69	2.81	1	1	1	533	59.5087	5.80811	1.03787	1		1.03663	1		1.05513	1		1.04321	0.0185744	0.989866	1		1.06366	1		1.1735	1		1.07568	0.291827
Traes_5DL_DF387C99F	41.62	3.03	1	1	1	429	45.9984	6.04932	1.15009	1		0.854877	1		0.91192	1		0.972296	0.78824	0.963424	1		1.09436	1		0.911968	1		0.989916	0.869786
Traes_7BL_CFD592414	41.6	7.46	1	1	1	201	23.6337	10.0962	0.964695	1		1.04834	1		0.995756	1		1.00293	0.915415	0.857617	1		0.940603	1		0.977073	1		0.925098	0.168208
Traes_4DL_5A9B01657	41.58	4.41	1	1	1	363	39.4274	5.84619	1.02926	1		1.07694	1		1.0384	1		1.0482	0.0808786	1.03794	1		1.10868	1		1.10499	1		1.08387	0.0676049
Traes_4BL_44E2F654C	41.58	3.61	1	1	1	249	28.2306	8.25049	0.845791	1		0.974169	1		1.01225	1		0.944069	0.382314	0.937337	1		1.01711	1		1.0395	1		0.99798	0.953981
Traes_7BL_D21E31CF4	41.53	10.86	1	1	1	175	19.3745	7.85498	0.973983	1		0.944972	1		1.0065	1		0.975151	0.296889	1.02567	1		1.02888	1		0.978192	1		1.01092	0.573884
Traes_4AS_48CB85C72	41.5	2.24	1	1	1	580	63.4752	7.63525	0.994187	1		0.94613	1		0.978178	1		0.972832	0.194399	1.06588	1		0.980266	1		1.04666	1		1.03094	0.355259
Traes_3DS_D718FF51C1	41.49	10.32	1	1	1	155	16.713	6.48096	0.922386	1		2.16065	1		1.07486	1		1.38596	0.426489	0.923236	1		0.976883	1		1.06063	1		0.986916	0.77454
Traes_6AL_C6915F8271	41.46	1.43	1	1	1	1255	136.336	5.68115	1.23504	1		1.11361	1		1.09789	1		1.14885	0.0753062	1.31712	1		1.09987	1		1.14977	1		1.18892	0.102651
Traes_1BL_55F7A8D5B	41.45	3.31	1	1	1	362	40.2714	5.18604	1.06624	1		0.979715	1		1.02512	1		1.02369	0.443167	1.20266	1		1.14033	1		1.12818	1		1.15706	0.0209018
Traes_6BS_02267D6FC	41.44	6.98	1	1	1	215	23.3017	7.09326	0.999025	1		0.879045	1		1.0654	1		0.981158	0.762662	1.04383	1		1.17293	1		1.06274	1		1.09316	0.146685
Traes_5AL_D2CD3A7A9	41.44	5.26	1	1	1	152	17.5921	4.95752	1.13122	1		1.18716	1		0.885087	1		1.06782	0.540836	0.939691	1		1.13728	1		1.0351	1		1.03736	0.57984
Traes_5BS_E42808E7F	41.43	21.88	1	1	1	64	6.95743	8.33838	0.997988	1		1.03811	1		1.10398	1		1.04669	0.269837	0.997071	1		0.962804	1		0.999758	1		0.986544	0.375382
Traes_5AL_A3A857B99	41.41	5.59	1	1	1	161	17.5571	5.80811	1.01158	1		1.22595	1		1.1352	1		1.12424	0.183511	1.20366	1		0.926554	1		1.01429	1		1.04817	0.615469
Traes_5DL_D9722CD9B	41.33	5.61	1	1	1	303	31.5854	4.97021	1.05693	1		1.13043	1		1.05453	1		1.08063	0.0836388	1.03703	1		1.18877	1		0.971722	1		1.06584	0.413495
Traes_XX_205FAA015	41.3	4.97	1	1	1	302	32.4594	5.84619	0.904372	1		0.8761	1		0.998566	1		0.926346	0.184937	0.928788	1		0.850124	1		0.945657	1		0.90819	0.0892612
Traes_5BL_43F9CE8D9	41.25	5.99	1	1	1	284	31.0673	9.64209	1.01847	1		1.0374	1		1.14776	1		1.06788	0.234273	1.14009	1		1.00086	1		1.0796	1		1.07351	0.209742
Traes_2DS_DA7E01ED5	41.23	18.52	1	1	1	54	5.73118	9.53955	1.04184	1		1.05387	1		1.05365	1		1.04979	0.00631581	1.04242	1		1.01242	1		1.00277	1		1.01921	0.24895
Traes_7BL_ADC9DB502	41.21	2.05	1	1	1	391	42.0425	5.14795	1.02733	1		1.14948	1		1.04213	1		1.07298	0.198394	1.03659	1		1.05011	1		1.06267	1		1.04979	0.0221188
Traes_6DL_909B865C0	41.18	1.37	1	1	1	804	87.8782	5.65576	1.10493	1		1.06462	1		1.0166	1		1.06205	0.135684	0.873059	1		0.951114	1		0.936704	1		0.920292	0.0798248
Traes_XX_5488C2471	41.15	4.4	1	1	1	364	38.8853	8.45557	1.08674	1		0.964872	1		1.10606	1		1.05256	0.356411	1.15856	1		1.08839	1		0.873054	1		1.04	0.68723
Traes_7AS_DA5F1CAA2	41.15	7.8	1	1	1	141	15.7863	11.2388	0.910881	1		1.0858	1		1.08481	1		1.02716	0.686315	1.06077	1		1.11657	1		1.19847	1		1.12527	0.0885713
Traes_2BL_44AF6C8FD	41.06	9.47	1	1	1	190	20.575	9.34912	0.975554	1		1.00041	1		1.02851	1		1.00149	0.931366	1.04702	1		1.05711	1		1.07858	1		1.0609	0.0225682
Traes_4BL_60B87BDC1	41.06	6.52	1	1	1	184	20.4994	7.82568	0.955586	1		1.00447	1		1.05876	1		1.00627	0.852773	1.26929	1		1.05533	1		0.995774	1		1.1068	0.327226
Traes_6AL_5BFB40DEE	41.05	5.53	1	1	1	217	22.9279	8.30908	1.08041	1		1.06335	1		0.93304	1		1.0256	0.637523	0.961523	1		1.04045	1		0.995628	1		0.999201	0.975284
Traes_7BS_135C011B8	41.05	8.91	1	1	1	202	21.9793	4.81787	0.915443	1		0.984623	1		0.994066	1		0.964711	0.290492	1.08776	1		0.933583	1		0.994039	1		1.00513	0.919426
Traes_XX_2E2C31A9B	41.0354	6.74	2	2	2	430	46.9372	6.07471	1.00688	2	3.05256	1.00705	2	0.686167	0.964381	2	5.54339	0.992772	0.661239	0.87362	2	1.25025	0.96243	2	5.26526	0.926093	2	3.65285	0.920714	0.0914403
Traes_7DS_1D44614AE	40.97	3.65	1	1	1	274	30.2291	9.59814	0.935347	1		0.803807	1		1.07053	1		0.936562	0.496625	1.25637	1		1.3265	1		1.12742	1		1.23676	0.0556251
Traes_3AL_A2E00C5F6	40.92	16.46	1	1	1	79	8.39229	8.73389	1.00755	1		1.00607	1		1.04117	1		1.01826	0.252034	1.16749	1		1.28068	1		1.04017	1		1.16278	0.143845
Traes_6BS_046676CE6	40.92	19.28	1	1	1	83	9.41267	6.26514	1.12179	1		1.05743	1		1.26887	1		1.14936	0.139673	1.07771	1		1.10702	1		1.19033	1		1.12502	0.0657019
Traes_1AL_968B97E50	40.87	1.67	1	1	1	659	72.6153	5.93506	1.02361	1		1.04867	1		1.17395	1		1.08208	0.219607	0.971482	1		0.974293	1		0.966658	1		0.970811	0.00578351
Traes_5AL_3374CC92B	40.87	5.67	1	1	1	247	27.74	5.66846	1.13012	1		0.926569	1		0.95762	1		1.00477	0.946804	1.03428	1		1.03639	1		0.966741	1		1.01247	0.640291
Traes_5BL_CB1C66FC0	40.86	4.81	1	1	1	499	56.587	6.63916	0.900427	1		1.01363	1		1.06768	1		0.99391	0.912947	0.907578	1		0.847539	1		0.865228	1		0.873448	0.0192417
Traes_4AS_DD48F481C	40.84	12.21	1	1	1	131	14.6093	6.55127	1.00159	1		1.11717	1		1.05497	1		1.05791	0.22506	1.03473	1		0.965523	1		1.04245	1		1.01423	0.61945
Traes_XX_6EAEF7AF1	40.84	8.24	1	1	1	279	30.7233	5.88428	1.15045	1		0.98385	1		0.982464	1		1.03892	0.557436	1.17125	1		1.062	1		0.970991	1		1.06808	0.360615
Traes_5AL_7B1C0342F	40.77	5.59	1	1	1	340	38.1212	7.85498	1.02657	1		1.05755	1		1.0123	1		1.03214	0.137824	0.959678	1		0.929265	1		1.10704	1		0.998661	0.982752
Traes_2AS_19B6321CB	40.73	3.81	1	1	1	341	36.7471	7.57666	1.09214	1		0.91373	1		0.893375	1		0.966414	0.647926	1.03645	1		0.994318	1		1.10065	1		1.04381	0.292196
Traes_7DL_BD3BB9CB3	40.68	3.17	1	1	1	504	52.701	8.1626	0.961497	1		0.984202	1		0.930054	1		0.958584	0.118651	0.957129	1		0.997105	1		0.929505	1		0.961246	0.186955
Traes_4BL_1E7270AED	40.66	4.21	1	1	1	404	43.8674	7.03467	1.03969	1		1.09021	1		1.01656	1		1.04882	0.153851	1.00954	1		0.958167	1		0.949741	1		0.972481	0.278736
Traes_4DS_64893FC94	40.52	10.19	1	1	1	108	11.8648	7.13721	1.03934	1		0.958192	1		0.927173	1		0.9749	0.53118	1.09419	1		0.981891	1		0.954734	1		1.01027	0.832233
Traes_2DL_26392C66B	40.45	18.95	1	1	1	95	10.2802	6.93213	1.01313	1		1.04735	1		0.943614	1		1.00136	0.968439	0.903059	1		0.931361	1		0.965765	1		0.933395	0.0667603
Traes_4BS_8FCFA9245	40.36	3.16	1	1	1	602	64.5763	7.54736	1.02396	1		0.900254	1		1.02756	1		0.983926	0.737902	1.00169	1		0.922431	1		0.932096	1		0.952073	0.19489
Traes_2BS_B529429A3	40.36	7.98	1	1	1	163	18.1536	4.42432	1.11585	1		1.18099	1		1.23831	1		1.17838	0.0371517	1.13479	1		1.21514	1		1.14916	1		1.16636	0.0214079
Traes_2BL_2768AE3B1	40.36	3.07	1	1	1	358	38.6888	8.00146	1.21427	1		1.35586	1		1.18022	1		1.25012	0.0432504	0.988198	1		1.03133	1		1.09291	1		1.03748	0.34266
Traes_3DL_D59B267D6	40.34	4.59	1	1	1	283	31.8964	4.7417	0.984975	1		0.931792	1		1.05697	1		0.991244	0.831736	0.981745	1		0.986223	1		1.01054	1		0.992835	0.50721
[truncated: 229 more rows]

## Sheet: 95 % confidence interval
Comparison between drought samples and control	95 % confidence interval
	-0.95	0.95
10%-1/CK	0.893753	1.12347
10%-2/CK	0.85997	1.1598
10%-3/CK	0.880983	1.14232
15%-1/CK	0.854997	1.17293
15%-2/CK	0.875088	1.15505
15%-3/CK	0.87011	1.16193
